# Supplementary material for: Construction and Analysis of a Joint Diagnosis Model of Random Forest and Artificial Neural Network for Obesity
Source: Front Med (Lausanne). 2022 May 23;9:906001. doi: 10.3389/fmed.2022.906001 (PMC9168076; doi:10.3389/fmed.2022.906001)
Supplement: Supplement File 1 — 113 significant DEGs related to obesity. [file Data_Sheet_1.XLSX]

## Sheet: Annotation
MyList	Gene ID	Type	Tax ID	Homologene Gene ID	Homologene Gene Tax ID	Gene Symbol	Description	Biological Process (GO)	Kinase Class (UniProt)	Protein Function (Protein Atlas)	Subcellular Location (Protein Atlas)	Drug (DrugBank)	Canonical Pathways	Hallmark Gene Sets	GO:0030593 neutrophil chemotaxis	GO:0051345 positive regulation of hydrola	GO:0043491 protein kinase B signaling	WP3945 TYROBP causal network in micro	GO:0007015 actin filament organization	GO:0007163 establishment or maintenance o	GO:0001503 ossification	GO:0009611 response to wounding	GO:0001525 angiogenesis	GO:0032757 positive regulation of interle	GO:0043954 cellular component maintenance	GO:0006520 cellular amino acid metabolic	R-HSA-556833 Metabolism of lipids	M18 PID INTEGRIN1 PATHWAY	GO:0034114 regulation of heterotypic cell	GO:0032940 secretion by cell	GO:0097553 calcium ion transmembrane impo	GO:0014068 positive regulation of phospha	GO:0044283 small molecule biosynthetic pr	GO:0007178 transmembrane receptor protein
CRLS1	54675	symbol	H. sapiens	54675	H. sapiens	CRLS1	cardiolipin synthase 1	GO:1905711 response to phosphatidylethanolamine;GO:0097068 response to thyroxine;GO:1904386 response to L-phenylalanine derivative		Enzymes; ENZYME proteins:Transferases					0	0	0	0	0	0	0	0	0	0	0	0	1	0	0	0	0	0	0	0
ANG	283	symbol	H. sapiens	283	H. sapiens	ANG	angiogenin	GO:0032431 activation of phospholipase A2 activity;GO:0032430 positive regulation of phospholipase A2 activity;GO:0006651 diacylglycerol biosynthetic process		Disease related genes; Predicted secreted proteins; Cancer-related genes:Candidate cancer biomarkers	Mitotic chromosome;Nucleoli;Nucleoli rim (Approved); Additional: Actin filaments			(M5946)HALLMARK COAGULATION; (M5921)HALLMARK COMPLEMENT; (M5937)HALLMARK GLYCOLYSIS	0	1	0	0	1	0	0	0	1	1	0	0	0	0	0	1	0	0	0	0
ADSSL1	122622	gene_synonym	H. sapiens	122622	H. sapiens	ADSS1	adenylosuccinate synthase 1	GO:0044208 'de novo' AMP biosynthetic process;GO:0006167 AMP biosynthetic process;GO:0006531 aspartate metabolic process		Disease related genes; ENZYME proteins:Ligase; Predicted intracellular proteins; Potential drug targets; Enzymes		Aspartic acid; Hadacidin; 6-O-Phosphoryl Inosine Monophosphate; Guanosine-5'-Triphosphate; Guanosine-5'-Diphosphate; Adenylosuccinic acid; Inosinic Acid; Alanosine			0	0	0	0	0	0	0	0	0	0	0	1	0	0	0	0	0	0	0	0
F2R	2149	symbol	H. sapiens	2149	H. sapiens	F2R	coagulation factor II thrombin receptor	GO:1900134 negative regulation of renin secretion into blood stream;GO:0007529 establishment of synaptic specificity at neuromuscular junction;GO:0099552 trans-synaptic signaling by lipid, modulating synaptic transmission		FDA approved drug targets:Small molecule drugs; Predicted intracellular proteins; G-protein coupled receptors:GPCRs excl olfactory receptors		Streptokinase; SR-123781A; Vorapaxar; Thrombin	(M238)PID THROMBIN PAR1 PATHWAY	(M5902)HALLMARK APOPTOSIS; (M5939)HALLMARK P53 PATHWAY; (M5950)HALLMARK ALLOGRAFT REJECTION	1	1	0	0	1	0	0	1	0	1	1	0	0	1	0	1	1	1	0	0
SPTAN1	6709	symbol	H. sapiens	6709	H. sapiens	SPTAN1	spectrin alpha, non-erythrocytic 1	GO:0051693 actin filament capping;GO:0030835 negative regulation of actin filament depolymerization;GO:0030834 regulation of actin filament depolymerization		Predicted intracellular proteins; Disease related genes	Microtubules;Vesicles (Approved)		(M220)PID CASPASE PATHWAY	(M5902)HALLMARK APOPTOSIS; (M5893)HALLMARK MITOTIC SPINDLE; (M5909)HALLMARK MYOGENESIS	0	0	0	0	1	0	0	0	0	0	0	0	0	0	1	0	0	0	0	0
HLF	3131	symbol	H. sapiens	3131	H. sapiens	HLF	HLF transcription factor, PAR bZIP family member	GO:0035914 skeletal muscle cell differentiation;GO:0007519 skeletal muscle tissue development;GO:0060538 skeletal muscle organ development		Transcription factors:Basic domains; Predicted intracellular proteins; Disease related genes; Cancer-related genes	Nucleoplasm (Enhanced)				0	0	0	0	0	0	0	0	0	0	0	0	0	0	0	0	0	0	0	0
STOX1	219736	symbol	H. sapiens	219736	H. sapiens	STOX1	storkhead box 1	GO:1904118 regulation of otic vesicle morphogenesis;GO:1904120 positive regulation of otic vesicle morphogenesis;GO:1901858 regulation of mitochondrial DNA metabolic process		Predicted intracellular proteins; Disease related genes	Nucleoplasm (Supported); Additional: Cytosol;Nucleoli fibrillar center				0	0	1	0	0	1	0	0	1	0	0	0	0	0	0	0	0	0	0	0
MPP1	4354	symbol	H. sapiens	4354	H. sapiens	MPP1	MAGUK p55 scaffold protein 1	GO:0046710 GDP metabolic process;GO:0046037 GMP metabolic process;GO:0090022 regulation of neutrophil chemotaxis		Predicted intracellular proteins	Plasma membrane (Supported); Additional: Centriolar satellite			(M5945)HALLMARK HEME METABOLISM	1	0	0	0	0	0	0	0	0	0	0	0	0	0	0	0	0	0	0	0
CDH11	1009	symbol	H. sapiens	1009	H. sapiens	CDH11	cadherin 11	GO:0021957 corticospinal tract morphogenesis;GO:0021952 central nervous system projection neuron axonogenesis;GO:0021955 central nervous system neuron axonogenesis		Predicted intracellular proteins; Disease related genes; Cancer-related genes		Celecoxib		(M5915)HALLMARK APICAL JUNCTION; (M5930)HALLMARK EPITHELIAL MESENCHYMAL TRANSITION	0	0	0	0	0	0	1	0	0	0	1	0	0	1	0	0	0	0	0	0
CP	1356	symbol	H. sapiens	1356	H. sapiens	CP	ceruloplasmin	GO:0006825 copper ion transport;GO:0006826 iron ion transport;GO:0006879 cellular iron ion homeostasis		Disease related genes; Predicted intracellular proteins; ENZYME proteins:Oxidoreductases; Potential drug targets; Cancer-related genes:Candidate cancer biomarkers; Candidate cardiovascular disease genes; Predicted secreted proteins; Enzymes		Calcium; Iron; Zinc; Silver; Zinc acetate; Ferrous gluconate; Ferrous succinate; Ferrous ascorbate; Ferrous fumarate; Ferrous glycine sulfate; Zinc chloride; Zinc sulfate, unspecified form	(M255)PID HIF1 TFPATHWAY	(M5891)HALLMARK HYPOXIA; (M5921)HALLMARK COMPLEMENT	0	0	0	0	0	0	0	0	0	0	0	0	0	1	0	0	1	0	0	0
MAP3K5	4217	symbol	H. sapiens	4217	H. sapiens	MAP3K5	mitogen-activated protein kinase kinase kinase 5	GO:0010663 positive regulation of striated muscle cell apoptotic process;GO:0010666 positive regulation of cardiac muscle cell apoptotic process;GO:1900745 positive regulation of p38MAPK cascade	STE Ser/Thr protein kinase family	Kinases:STE Ser/Thr protein kinases; Predicted intracellular proteins; Enzymes; ENZYME proteins:Transferases	Cytosol (Supported)		(M20)PID P38 MKK3 6PATHWAY; (M197)PID HIV NEF PATHWAY; (M249)PID PI3KCI AKT PATHWAY		0	1	0	0	0	0	0	1	1	0	0	0	0	1	0	0	1	0	0	0
EGFL6	25975	symbol	H. sapiens	25975	H. sapiens	EGFL6	EGF like domain multiple 6	GO:0010811 positive regulation of cell-substrate adhesion;GO:0010810 regulation of cell-substrate adhesion;GO:0030198 extracellular matrix organization		Predicted secreted proteins			(M5883)NABA SECRETED FACTORS; (M5885)NABA MATRISOME ASSOCIATED; (M5889)NABA MATRISOME		0	1	0	0	0	0	0	0	0	0	0	0	0	0	1	0	0	0	0	0
LCP1	3936	symbol	H. sapiens	3936	H. sapiens	LCP1	lymphocyte cytosolic protein 1	GO:0071803 positive regulation of podosome assembly;GO:0051639 actin filament network formation;GO:0051764 actin crosslink formation		Cancer-related genes:Mutational cancer driver genes; Predicted intracellular proteins; Disease related genes	Cytosol;Plasma membrane (Approved); Additional: Actin filaments			(M5953)HALLMARK KRAS SIGNALING UP	0	0	0	0	1	1	0	1	0	0	0	0	0	1	0	0	0	0	0	0
CALCRL	10203	symbol	H. sapiens	10203	H. sapiens	CALCRL	calcitonin receptor like receptor	GO:0071324 cellular response to disaccharide stimulus;GO:0071329 cellular response to sucrose stimulus;GO:1990408 calcitonin gene-related peptide receptor signaling pathway		G-protein coupled receptors:Family 2 (B) receptors; Transporters; Predicted intracellular proteins; G-protein coupled receptors:GPCRs excl olfactory receptors	Plasma membrane (Supported)	Olcegepant; Telcagepant; Rimegepant; Erenumab; Ubrogepant; Vazegepant		(M5932)HALLMARK INFLAMMATORY RESPONSE	0	0	0	0	0	0	0	1	1	0	0	0	0	0	0	0	1	0	0	0
ALPK3	57538	symbol	H. sapiens	57538	H. sapiens	ALPK3	alpha kinase 3	GO:0055013 cardiac muscle cell development;GO:0055006 cardiac cell development;GO:0055007 cardiac muscle cell differentiation	Atypical: Alpha-type protein kinase family	Disease related genes; Predicted intracellular proteins; Kinases:Atypical kinases; Potential drug targets; Enzymes	Nucleoplasm (Approved)				0	0	0	0	0	0	0	0	0	0	0	0	0	0	0	0	0	0	0	0
PEMT	10400	symbol	H. sapiens	10400	H. sapiens	PEMT	phosphatidylethanolamine N-methyltransferase	GO:0046498 S-adenosylhomocysteine metabolic process;GO:0050747 positive regulation of lipoprotein metabolic process;GO:0006686 sphingomyelin biosynthetic process		Enzymes; ENZYME proteins:Transferases	Endoplasmic reticulum;Mitochondria (Supported); Additional: Cytosol;Vesicles			(M5905)HALLMARK ADIPOGENESIS; (M5934)HALLMARK XENOBIOTIC METABOLISM	0	0	0	0	0	0	0	0	0	0	0	1	1	0	0	0	0	0	0	0
CDKN2C	1031	symbol	H. sapiens	1031	H. sapiens	CDKN2C	cyclin dependent kinase inhibitor 2C	GO:0045736 negative regulation of cyclin-dependent protein serine/threonine kinase activity;GO:1904030 negative regulation of cyclin-dependent protein kinase activity;GO:0000079 regulation of cyclin-dependent protein serine/threonine kinase activity		Cancer-related genes:Mutational cancer driver genes; Predicted intracellular proteins	Cytosol;Nucleoplasm (Approved)		(M40)PID E2F PATHWAY	(M5901)HALLMARK G2M CHECKPOINT; (M5905)HALLMARK ADIPOGENESIS; (M5925)HALLMARK E2F TARGETS	0	0	1	0	0	0	0	0	1	0	0	0	0	0	0	0	0	0	0	0
SIK2	23235	symbol	H. sapiens	23235	H. sapiens	SIK2	salt inducible kinase 2	GO:0042149 cellular response to glucose starvation;GO:0046626 regulation of insulin receptor signaling pathway;GO:0008286 insulin receptor signaling pathway	CAMK Ser/Thr protein kinase family	Kinases:CAMK Ser/Thr protein kinases; Enzymes; ENZYME proteins:Transferases	Nucleoplasm;Vesicles (Approved); Additional: Cytosol;Intermediate filaments;Nuclear speckles	Fostamatinib	(M87)PID LKB1 PATHWAY		0	0	0	0	0	0	0	0	0	0	0	0	0	0	0	0	0	0	0	0
RCN3	57333	symbol	H. sapiens	57333	H. sapiens	RCN3	reticulocalbin 3	GO:0043129 surfactant homeostasis;GO:0048875 chemical homeostasis within a tissue;GO:0055091 phospholipid homeostasis		Predicted intracellular proteins	Endoplasmic reticulum (Supported); Additional: Vesicles				0	1	1	0	0	0	0	1	0	0	0	0	0	0	0	1	0	0	0	0
ACSS3	79611	symbol	H. sapiens	79611	H. sapiens	ACSS3	acyl-CoA synthetase short chain family member 3	GO:0046951 ketone body biosynthetic process;GO:0046950 cellular ketone body metabolic process;GO:1902224 ketone body metabolic process		ENZYME proteins:Ligase; Enzymes	Mitochondria (Supported)				0	0	0	0	0	0	0	0	0	0	0	0	1	0	0	0	0	0	1	0
TXNRD1	7296	symbol	H. sapiens	7296	H. sapiens	TXNRD1	thioredoxin reductase 1	GO:0045454 cell redox homeostasis;GO:0001707 mesoderm formation;GO:0048332 mesoderm morphogenesis		Predicted intracellular proteins; ENZYME proteins:Oxidoreductases; Cancer-related genes:Candidate cancer biomarkers; FDA approved drug targets:Small molecule drugs; Enzymes	Nucleoplasm (Supported)	Arsenic trioxide; NADPH; Flavin adenine dinucleotide; Spermidine; Fotemustine; Motexafin gadolinium; PX-12		(M5938)HALLMARK REACTIVE OXYGEN SPECIES PATHWAY; (M5924)HALLMARK MTORC1 SIGNALING	0	0	0	0	0	1	0	0	0	0	0	1	1	1	0	0	0	0	0	0
ABCC1	4363	symbol	H. sapiens	4363	H. sapiens	ABCC1	ATP binding cassette subfamily C member 1	GO:0099039 sphingolipid translocation;GO:1990962 xenobiotic transport across blood-brain barrier;GO:0034775 glutathione transmembrane transport		Transporters:Primary Active Transporters; FDA approved drug targets:Small molecule drugs; Cancer-related genes:Candidate cancer biomarkers	Plasma membrane (Supported); Additional: Cell Junctions	ATP; Sulfinpyrazone; Biricodar; Romidepsin; Leukotriene C4	(M103)PID S1P S1P1 PATHWAY; (M155)PID S1P META PATHWAY	(M5938)HALLMARK REACTIVE OXYGEN SPECIES PATHWAY; (M5942)HALLMARK UV RESPONSE DN	1	0	0	0	0	0	0	0	0	0	0	0	1	0	0	0	0	0	0	0
PDLIM1	9124	symbol	H. sapiens	9124	H. sapiens	PDLIM1	PDZ and LIM domain 1	GO:0030950 establishment or maintenance of actin cytoskeleton polarity;GO:0030952 establishment or maintenance of cytoskeleton polarity;GO:0030011 maintenance of cell polarity		Predicted intracellular proteins	Actin filaments (Supported); Additional: Cell Junctions;Plasma membrane			(M5938)HALLMARK REACTIVE OXYGEN SPECIES PATHWAY	0	0	0	0	1	1	0	0	0	0	0	0	0	0	0	0	0	0	0	0
VCAN	1462	symbol	H. sapiens	1462	H. sapiens	VCAN	versican	GO:0008037 cell recognition;GO:0001649 osteoblast differentiation;GO:0001503 ossification		Predicted intracellular proteins; Disease related genes; Predicted secreted proteins	Vesicles (Approved)	Hyaluronic acid	(M264)PID TOLL ENDOGENOUS PATHWAY; (M5882)NABA PROTEOGLYCANS; (M223)PID BETA CATENIN NUC PATHWAY	(M5944)HALLMARK ANGIOGENESIS; (M5915)HALLMARK APICAL JUNCTION; (M5930)HALLMARK EPITHELIAL MESENCHYMAL TRANSITION	0	0	0	0	0	0	1	0	0	1	0	0	0	1	0	0	0	0	0	0
CHI3L1	1116	symbol	H. sapiens	1116	H. sapiens	CHI3L1	chitinase 3 like 1	GO:0006030 chitin metabolic process;GO:0006032 chitin catabolic process;GO:1901072 glucosamine-containing compound catabolic process		Predicted intracellular proteins; Disease related genes; Predicted secreted proteins; Cancer-related genes:Candidate cancer biomarkers	Golgi apparatus (Approved); Additional: Vesicles				0	1	1	0	0	0	0	0	1	1	0	0	0	0	0	0	0	0	0	0
HIBADH	11112	symbol	H. sapiens	11112	H. sapiens	HIBADH	3-hydroxyisobutyrate dehydrogenase	GO:0006574 valine catabolic process;GO:0006573 valine metabolic process;GO:0009083 branched-chain amino acid catabolic process		ENZYME proteins:Oxidoreductases; Predicted intracellular proteins; Enzymes		NADH			0	0	0	0	0	0	0	0	0	0	0	1	1	0	0	0	0	0	0	0
CCDC28A	25901	symbol	H. sapiens	25901	H. sapiens	CCDC28A	coiled-coil domain containing 28A			Predicted intracellular proteins; Disease related genes	Plasma membrane (Approved); Additional: Nucleoplasm			(M5945)HALLMARK HEME METABOLISM	0	0	0	0	0	0	0	0	0	0	0	0	0	0	0	0	0	0	0	0
GRIN2B	2904	symbol	H. sapiens	2904	H. sapiens	GRIN2B	glutamate ionotropic receptor NMDA type subunit 2B	GO:1902951 negative regulation of dendritic spine maintenance;GO:0098976 excitatory chemical synaptic transmission;GO:1902950 regulation of dendritic spine maintenance		FDA approved drug targets:Small molecule drugs; Predicted intracellular proteins; Disease related genes; RAS pathway related proteins		Glutamic acid; Meperidine; Haloperidol; Felbamate; Tenocyclidine; Taurine; EVT-101; Lumateperone; Acetylcysteine; Ifenprodil; Esketamine	(M69)PID REELIN PATHWAY; (M13)PID ERBB4 PATHWAY		0	1	0	0	0	0	0	1	0	0	1	0	0	0	1	0	1	0	0	0
GPHN	10243	symbol	H. sapiens	10243	H. sapiens	GPHN	gephyrin	GO:0018315 molybdenum incorporation into molybdenum-molybdopterin complex;GO:0042040 metal incorporation into metallo-molybdopterin complex;GO:0072579 glycine receptor clustering		Disease related genes; ENZYME proteins:Transferases; Predicted intracellular proteins; Cancer-related genes:Mutational cancer driver genes; Potential drug targets; Enzymes	Cytoplasmic bodies (Uncertain)	Formic acid; Imidazole; Propanoic acid		(M5905)HALLMARK ADIPOGENESIS	0	0	0	0	0	0	0	0	0	0	1	0	0	0	0	0	0	0	0	0
ITGA3	3675	symbol	H. sapiens	3675	H. sapiens	ITGA3	integrin subunit alpha 3	GO:0097062 dendritic spine maintenance;GO:0035024 negative regulation of Rho protein signal transduction;GO:0035640 exploration behavior		CD markers; Disease related genes; Predicted intracellular proteins; Cancer-related genes:Candidate cancer biomarkers	Plasma membrane (Supported)		(M47)PID INTEGRIN CS PATHWAY; (M69)PID REELIN PATHWAY; (M196)PID IL23 PATHWAY	(M5915)HALLMARK APICAL JUNCTION	1	1	0	0	0	1	0	1	0	0	1	0	0	1	1	0	0	0	0	1
ADH1C	126	symbol	H. sapiens	126	H. sapiens	ADH1C	alcohol dehydrogenase 1C (class I), gamma polypeptide	GO:0006069 ethanol oxidation;GO:0006067 ethanol metabolic process;GO:0042573 retinoic acid metabolic process		ENZYME proteins:Oxidoreductases; FDA approved drug targets:Small molecule drugs; Predicted intracellular proteins; Enzymes	Cytosol;Plasma membrane (Supported)	NADH; Fomepizole; 2,3,4,5,6-Pentafluorobenzyl Alcohol; N-1-methylheptylformamide; 2-Ethoxyethanol; Cholic Acid; 4-Iodopyrazole; Pyrazole; Para-Bromobenzyl Alcohol; 3-Butylthiolane 1-Oxide; 5-beta-D-ribofuranosylnicotinamide adenine dinucleotide; (R)-N-(1-Methyl-Hexyl)-Formamide; Trifluoroethanol; Cyclohexylformamide; Cpad; N-Formylpiperidine; 2,3-Difluorobenzyl Alcohol; 2,4-Difluorobenzyl Alcohol…		(M5935)HALLMARK FATTY ACID METABOLISM; (M5934)HALLMARK XENOBIOTIC METABOLISM	0	0	0	0	0	0	0	0	0	0	0	1	1	0	0	0	0	0	1	0
CD163L1	283316	symbol	H. sapiens	283316	H. sapiens	CD163L1	CD163 molecule like 1	GO:0006897 endocytosis;GO:0016192 vesicle-mediated transport;GO:0006810 transport		CD markers; Predicted intracellular proteins	Centrosome;Cytosol (Approved); Additional: Nucleoplasm				0	0	0	0	0	0	0	0	0	0	0	0	0	0	0	0	0	0	0	0
MS4A14	84689	symbol	H. sapiens	84689	H. sapiens	MS4A14	membrane spanning 4-domains A14			Predicted intracellular proteins; Transporters:Transporter channels and pores	Nucleoplasm (Approved); Additional: Plasma membrane				0	0	0	0	0	0	0	0	0	0	0	0	0	0	0	0	0	0	0	0
P2RX6	9127	symbol	H. sapiens	9127	H. sapiens	P2RX6	purinergic receptor P2X 6	GO:0033198 response to ATP;GO:0035590 purinergic nucleotide receptor signaling pathway;GO:0060079 excitatory postsynaptic potential			Cytosol;Nucleoli (Approved)			(M5956)HALLMARK KRAS SIGNALING DN	0	0	0	0	0	0	0	1	0	0	0	0	0	0	0	0	0	0	0	0
SLC41A2	84102	symbol	H. sapiens	84102	H. sapiens	SLC41A2	solute carrier family 41 member 2	GO:1903830 magnesium ion transmembrane transport;GO:0015693 magnesium ion transport;GO:0098662 inorganic cation transmembrane transport		Predicted intracellular proteins; Transporters:Transporter channels and pores					0	0	0	0	0	0	0	0	0	0	0	0	0	0	0	0	0	0	0	0
ODC1	4953	symbol	H. sapiens	4953	H. sapiens	ODC1	ornithine decarboxylase 1	GO:0033387 putrescine biosynthetic process from ornithine;GO:0009446 putrescine biosynthetic process;GO:0009445 putrescine metabolic process		FDA approved drug targets:Small molecule drugs; Predicted intracellular proteins; ENZYME proteins:Lyases; Enzymes	Cytosol;Plasma membrane (Approved)	Pyridoxal phosphate; Spermine; Putrescine; Pyridoxine phosphate; N-Pyridoxyl-Glycine-5-Monophosphate; L-Eflornithine; N(6)-(pyridoxal phosphate)-L-lysine; Geneticin; Eflornithine	(M66)PID MYC ACTIV PATHWAY	(M5935)HALLMARK FATTY ACID METABOLISM; (M5947)HALLMARK IL2 STAT5 SIGNALING; (M5901)HALLMARK G2M CHECKPOINT	0	0	0	0	0	0	0	0	0	0	0	1	0	0	0	0	0	0	0	0
MGP	4256	symbol	H. sapiens	4256	H. sapiens	MGP	matrix Gla protein	GO:0001502 cartilage condensation;GO:0098743 cell aggregation;GO:0030500 regulation of bone mineralization		Predicted intracellular proteins; Disease related genes; Predicted secreted proteins		Calcium	(M65)PID FRA PATHWAY; (M3008)NABA ECM GLYCOPROTEINS; (M5884)NABA CORE MATRISOME	(M5930)HALLMARK EPITHELIAL MESENCHYMAL TRANSITION	0	0	0	0	0	0	1	0	0	0	0	0	0	1	0	0	0	0	0	0
ARPC5	10092	symbol	H. sapiens	10092	H. sapiens	ARPC5	actin related protein 2/3 complex subunit 5	GO:0021769 orbitofrontal cortex development;GO:0051639 actin filament network formation;GO:0030011 maintenance of cell polarity		Predicted intracellular proteins	Cell Junctions;Cytosol;Plasma membrane;Vesicles (Approved)	N-[2-(2-methyl-1H-indol-3-yl)ethyl]thiophene-2-carboxamide; (2S)-2-(3-bromophenyl)-3-(5-chloro-2-hydroxyphenyl)-1,3-thiazolidin-4-one	(M278)PID RAC1 PATHWAY; (M81)PID CDC42 PATHWAY; (M164)PID ERBB1 DOWNSTREAM PATHWAY		0	1	0	0	1	1	0	0	0	0	0	0	0	0	0	0	0	0	0	0
CD14	929	symbol	H. sapiens	929	H. sapiens	CD14	CD14 molecule	GO:0071725 response to triacyl bacterial lipopeptide;GO:0071727 cellular response to triacyl bacterial lipopeptide;GO:0071724 response to diacyl bacterial lipopeptide		CD markers; Predicted secreted proteins; Cancer-related genes:Candidate cancer biomarkers	Vesicles (Approved)		(M264)PID TOLL ENDOGENOUS PATHWAY; (M277)PID INTEGRIN A4B1 PATHWAY; (M18)PID INTEGRIN1 PATHWAY	(M5897)HALLMARK IL6 JAK STAT3 SIGNALING; (M5902)HALLMARK APOPTOSIS; (M5932)HALLMARK INFLAMMATORY RESPONSE	0	1	0	0	0	0	0	0	0	1	0	0	0	1	0	0	0	0	0	0
CIDEA	1149	symbol	H. sapiens	1149	H. sapiens	CIDEA	cell death inducing DFFA like effector a	GO:0035634 response to stilbenoid;GO:0010890 positive regulation of sequestering of triglyceride;GO:1902510 regulation of apoptotic DNA fragmentation		Predicted intracellular proteins; Disease related genes				(M5935)HALLMARK FATTY ACID METABOLISM; (M5905)HALLMARK ADIPOGENESIS; (M5953)HALLMARK KRAS SIGNALING UP	0	0	0	0	1	0	0	0	0	1	0	0	1	0	0	0	1	0	0	1
RAP2A	5911	symbol	H. sapiens	5911	H. sapiens	RAP2A	RAP2A, member of RAS oncogene family	GO:0032486 Rap protein signal transduction;GO:0045198 establishment of epithelial cell apical/basal polarity;GO:0030033 microvillus assembly		Predicted intracellular proteins		Guanosine-5'-Triphosphate; Guanosine-5'-Diphosphate			0	1	0	0	1	1	0	0	0	0	0	0	0	1	0	0	0	0	0	0
BICC1	80114	symbol	H. sapiens	80114	H. sapiens	BICC1	BicC family RNA binding protein 1	GO:0007368 determination of left/right symmetry;GO:0009855 determination of bilateral symmetry;GO:0009799 specification of symmetry		Predicted intracellular proteins; Disease related genes	Cytosol (Approved); Additional: Centrosome				0	0	0	0	0	0	0	0	0	0	0	0	0	0	0	0	0	0	0	0
FRMD4B	23150	symbol	H. sapiens	23150	H. sapiens	FRMD4B	FERM domain containing 4B	GO:0090162 establishment of epithelial cell polarity;GO:0030010 establishment of cell polarity;GO:0007163 establishment or maintenance of cell polarity		Predicted intracellular proteins					0	0	0	0	0	1	0	0	0	0	0	0	0	0	0	0	0	0	0	0
KLKB1	3818	symbol	H. sapiens	3818	H. sapiens	KLKB1	kallikrein B1	GO:0002542 Factor XII activation;GO:0002541 activation of plasma proteins involved in acute inflammatory response;GO:0002254 kinin cascade		Disease related genes; FDA approved drug targets:Biotech drugs; Peptidases:Serine-type peptidases; Predicted intracellular proteins; ENZYME proteins:Hydrolases; Predicted secreted proteins; Enzymes		Zinc; Ecallantide; Human C1-esterase inhibitor; Conestat alfa; Gabexate; Zinc acetate; Zinc chloride; Zinc sulfate, unspecified form; Lanadelumab		(M5946)HALLMARK COAGULATION; (M5921)HALLMARK COMPLEMENT	0	0	0	0	0	0	0	1	0	0	0	0	0	1	0	0	0	0	0	0
RNASE6	6039	symbol	H. sapiens	6039	H. sapiens	RNASE6	ribonuclease A family member k6	GO:0019731 antibacterial humoral response;GO:0061844 antimicrobial humoral immune response mediated by antimicrobial peptide;GO:0050829 defense response to Gram-negative bacterium		Predicted secreted proteins					0	0	0	1	0	0	0	0	0	1	0	0	0	0	0	0	0	0	0	0
FAT1	2195	symbol	H. sapiens	2195	H. sapiens	FAT1	FAT atypical cadherin 1	GO:0003412 establishment of epithelial cell apical/basal polarity involved in camera-type eye morphogenesis;GO:0045198 establishment of epithelial cell apical/basal polarity;GO:0035089 establishment of apical/basal cell polarity		Cancer-related genes:Mutated cancer genes; Predicted intracellular proteins					0	0	0	0	1	1	0	0	0	0	0	0	0	1	0	0	0	0	0	0
SPP1	6696	symbol	H. sapiens	6696	H. sapiens	SPP1	secreted phosphoprotein 1	GO:0048673 collateral sprouting of intact axon in response to injury;GO:0048683 regulation of collateral sprouting of intact axon in response to injury;GO:0048685 negative regulation of collateral sprouting of intact axon in response to injury		Predicted secreted proteins; Cancer-related genes:Candidate cancer biomarkers	Golgi apparatus (Enhanced)		(M118)PID INTEGRIN A9B1 PATHWAY; (M63)PID AVB3 OPN PATHWAY; (M277)PID INTEGRIN A4B1 PATHWAY	(M5944)HALLMARK ANGIOGENESIS; (M5947)HALLMARK IL2 STAT5 SIGNALING; (M5930)HALLMARK EPITHELIAL MESENCHYMAL TRANSITION	0	1	0	1	1	0	1	1	0	0	0	0	1	1	1	1	0	0	0	1
AZGP1	563	symbol	H. sapiens	563	H. sapiens	AZGP1	alpha-2-glycoprotein 1, zinc-binding	GO:0002476 antigen processing and presentation of endogenous peptide antigen via MHC class Ib;GO:0002428 antigen processing and presentation of peptide antigen via MHC class Ib;GO:0002484 antigen processing and presentation of endogenous peptide antigen via MHC class I via ER pathway		Cancer-related genes:Mutated cancer genes; Predicted intracellular proteins; Predicted secreted proteins; Cancer-related genes:Candidate cancer biomarkers	Vesicles (Approved); Additional: Nucleoplasm	N-acetyl-alpha-neuraminic acid; Copper		(M5908)HALLMARK ANDROGEN RESPONSE	0	0	0	0	0	0	0	0	0	0	0	0	0	0	0	0	0	0	0	0
TMEM100	55273	symbol	H. sapiens	55273	H. sapiens	TMEM100	transmembrane protein 100	GO:0060842 arterial endothelial cell differentiation;GO:0060837 blood vessel endothelial cell differentiation;GO:2001214 positive regulation of vasculogenesis			Nucleoplasm (Uncertain)			(M5953)HALLMARK KRAS SIGNALING UP	0	1	1	0	0	1	0	0	1	0	0	0	0	0	0	0	0	0	0	1
PCBD1	5092	symbol	H. sapiens	5092	H. sapiens	PCBD1	pterin-4 alpha-carbinolamine dehydratase 1	GO:0006571 tyrosine biosynthetic process;GO:0009095 aromatic amino acid family biosynthetic process, prephenate pathway;GO:0019293 tyrosine biosynthetic process, by oxidation of phenylalanine		Disease related genes; ENZYME proteins:Lyases; Predicted intracellular proteins; Potential drug targets; Enzymes	Nucleoplasm (Enhanced); Additional: Cytosol	L-erythro-7,8-dihydrobiopterin		(M5935)HALLMARK FATTY ACID METABOLISM	0	0	0	0	0	0	0	0	0	0	0	1	0	0	0	0	0	0	1	0
C3AR1	719	symbol	H. sapiens	719	H. sapiens	C3AR1	complement C3a receptor 1	GO:0002430 complement receptor mediated signaling pathway;GO:0010759 positive regulation of macrophage chemotaxis;GO:0090023 positive regulation of neutrophil chemotaxis		G-protein coupled receptors:Chemokines and chemotactic factors receptors; G-protein coupled receptors:GPCRs excl olfactory receptors				(M5932)HALLMARK INFLAMMATORY RESPONSE; (M5953)HALLMARK KRAS SIGNALING UP	1	1	0	0	0	0	0	1	1	1	0	0	0	0	0	0	1	0	0	0
UCHL1	7345	symbol	H. sapiens	7345	H. sapiens	UCHL1	ubiquitin C-terminal hydrolase L1	GO:0007412 axon target recognition;GO:0019896 axonal transport of mitochondrion;GO:0034643 establishment of mitochondrion localization, microtubule-mediated		Disease related genes; Predicted intracellular proteins; Peptidases:Cysteine-type peptidases; Potential drug targets; ENZYME proteins:Hydrolases; Enzymes	Cytosol (Supported); Additional: Nucleoplasm	Phenethyl Isothiocyanate	(M275)PID ALPHA SYNUCLEIN PATHWAY		0	1	0	0	0	0	0	0	1	0	0	0	0	1	0	0	0	0	0	0
TLR1	7096	symbol	H. sapiens	7096	H. sapiens	TLR1	toll like receptor 1	GO:0034130 toll-like receptor 1 signaling pathway;GO:0042495 detection of triacyl bacterial lipopeptide;GO:0071725 response to triacyl bacterial lipopeptide		CD markers; Predicted intracellular proteins			(M264)PID TOLL ENDOGENOUS PATHWAY	(M5932)HALLMARK INFLAMMATORY RESPONSE; (M5950)HALLMARK ALLOGRAFT REJECTION	0	1	0	0	0	0	0	0	0	1	0	0	0	0	0	0	0	0	0	0
MRS2	57380	symbol	H. sapiens	57380	H. sapiens	MRS2	magnesium transporter MRS2	GO:0045016 mitochondrial magnesium ion transmembrane transport;GO:0006089 lactate metabolic process;GO:1903830 magnesium ion transmembrane transport		Transporters:Transporter channels and pores					0	0	0	0	0	0	0	0	0	0	0	0	1	0	0	0	0	0	1	0
HYOU1	10525	symbol	H. sapiens	10525	H. sapiens	HYOU1	hypoxia up-regulated 1	GO:0036483 neuron intrinsic apoptotic signaling pathway in response to endoplasmic reticulum stress;GO:1903381 regulation of endoplasmic reticulum stress-induced neuron intrinsic apoptotic signaling pathway;GO:1903382 negative regulation of endoplasmic reticulum stress-induced neuron intrinsic apoptotic signaling pathway		Predicted intracellular proteins				(M5922)HALLMARK UNFOLDED PROTEIN RESPONSE	0	0	0	0	0	0	0	0	0	0	0	0	0	0	0	0	1	0	0	0
DNASE2B	58511	symbol	H. sapiens	58511	H. sapiens	DNASE2B	deoxyribonuclease 2 beta	GO:0006309 apoptotic DNA fragmentation;GO:0000737 DNA catabolic process, endonucleolytic;GO:0030262 apoptotic nuclear changes		Predicted intracellular proteins; Enzymes; ENZYME proteins:Hydrolases					0	0	0	0	1	0	0	0	0	0	0	0	0	0	0	0	0	0	0	0
MOXD1	26002	symbol	H. sapiens	26002	H. sapiens	MOXD1	monooxygenase DBH like 1	GO:0006589 octopamine biosynthetic process;GO:0046333 octopamine metabolic process;GO:0042421 norepinephrine biosynthetic process		Predicted intracellular proteins	Cytosol (Approved)				0	0	0	0	0	0	0	0	0	0	0	0	0	0	0	0	0	0	1	0
PLEK	5341	symbol	H. sapiens	5341	H. sapiens	PLEK	pleckstrin	GO:0010920 negative regulation of inositol phosphate biosynthetic process;GO:0010924 regulation of inositol-polyphosphate 5-phosphatase activity;GO:0010925 positive regulation of inositol-polyphosphate 5-phosphatase activity		Predicted intracellular proteins	Nucleoli (Approved)			(M5946)HALLMARK COAGULATION; (M5890)HALLMARK TNFA SIGNALING VIA NFKB; (M5921)HALLMARK COMPLEMENT	0	1	0	1	1	1	0	1	0	0	0	0	0	0	1	1	0	0	1	0
MAFB	9935	symbol	H. sapiens	9935	H. sapiens	MAFB	MAF bZIP transcription factor B	GO:0021572 rhombomere 6 development;GO:0021560 abducens nerve development;GO:0021598 abducens nerve morphogenesis		Transcription factors:Basic domains; Predicted intracellular proteins; Disease related genes; Cancer-related genes	Nucleoplasm (Approved); Additional: Cytosol;Golgi apparatus;Nucleoli			(M5957)HALLMARK PANCREAS BETA CELLS; (M5953)HALLMARK KRAS SIGNALING UP	0	0	0	0	0	0	0	0	0	0	0	0	0	0	0	0	0	0	0	0
AASS	10157	symbol	H. sapiens	10157	H. sapiens	AASS	aminoadipate-semialdehyde synthase	GO:0009085 lysine biosynthetic process;GO:0019878 lysine biosynthetic process via aminoadipic acid;GO:0033512 L-lysine catabolic process to acetyl-CoA via saccharopine		Disease related genes; Predicted intracellular proteins; ENZYME proteins:Oxidoreductases; Potential drug targets; Enzymes	Mitochondria (Enhanced); Additional: Vesicles	Glutamic acid; NADH; NADPH; L-Saccharopine			0	0	0	0	0	0	0	0	0	0	0	1	1	0	0	0	0	0	1	0
COX7C	1350	symbol	H. sapiens	1350	H. sapiens	COX7C	cytochrome c oxidase subunit 7C	GO:0006123 mitochondrial electron transport, cytochrome c to oxygen;GO:0019646 aerobic electron transport chain;GO:0042773 ATP synthesis coupled electron transport		Transporters:Primary Active Transporters		Cholic Acid; N-Formylmethionine		(M5936)HALLMARK OXIDATIVE PHOSPHORYLATION	0	0	0	0	0	0	0	0	0	0	0	0	0	0	0	0	0	0	0	0
LIN52	91750	symbol	H. sapiens	91750	H. sapiens	LIN52	lin-52 DREAM MuvB core complex component	GO:0006351 transcription, DNA-templated;GO:0097659 nucleic acid-templated transcription;GO:0032774 RNA biosynthetic process		Predicted intracellular proteins	Nuclear speckles (Approved)				0	0	0	0	0	0	0	0	0	0	0	0	0	0	0	0	0	0	0	0
CETN3	1070	symbol	H. sapiens	1070	H. sapiens	CETN3	centrin 3	GO:0051028 mRNA transport;GO:0007098 centrosome cycle;GO:0031023 microtubule organizing center organization		Predicted intracellular proteins	Centrosome (Supported)				0	0	0	0	0	0	0	0	0	0	0	0	0	0	0	0	0	0	0	0
RAI14	26064	symbol	H. sapiens	26064	H. sapiens	RAI14	retinoic acid induced 14	GO:0007283 spermatogenesis;GO:0048232 male gamete generation;GO:0007276 gamete generation		Predicted intracellular proteins	Nucleoplasm (Supported); Additional: Actin filaments;Cytosol				0	0	0	0	0	0	0	0	0	0	0	0	0	0	0	0	0	0	0	0
FILIP1L	11259	symbol	H. sapiens	11259	H. sapiens	FILIP1L	filamin A interacting protein 1 like	GO:0008150 biological_process		Predicted intracellular proteins	Plasma membrane (Approved)				0	0	0	0	0	0	0	0	0	0	0	0	0	0	0	0	0	0	0	0
LAMB2	3913	symbol	H. sapiens	3913	H. sapiens	LAMB2	laminin subunit beta 2	GO:0072274 metanephric glomerular basement membrane development;GO:0072244 metanephric glomerular epithelium development;GO:0072248 metanephric glomerular visceral epithelial cell differentiation		Predicted intracellular proteins; Disease related genes; Predicted secreted proteins	Vesicles (Approved); Additional: Cytosol		(M158)PID INTEGRIN4 PATHWAY; (M5887)NABA BASEMENT MEMBRANES; (M239)PID A6B1 A6B4 INTEGRIN PATHWAY		1	0	1	0	0	0	0	1	0	0	1	0	0	1	1	0	0	0	0	0
FAP	2191	symbol	H. sapiens	2191	H. sapiens	FAP	fibroblast activation protein alpha	GO:1902362 melanocyte apoptotic process;GO:0097325 melanocyte proliferation;GO:0010710 regulation of collagen catabolic process		Peptidases:Serine-type peptidases; Predicted intracellular proteins; ENZYME proteins:Hydrolases; Cancer-related genes:Candidate cancer biomarkers; Predicted secreted proteins; Enzymes		Sibrotuzumab		(M5930)HALLMARK EPITHELIAL MESENCHYMAL TRANSITION	0	0	0	0	1	0	0	1	1	0	0	0	0	0	1	0	0	0	0	0
DAPK2	23604	symbol	H. sapiens	23604	H. sapiens	DAPK2	death associated protein kinase 2	GO:2000422 regulation of eosinophil chemotaxis;GO:2000424 positive regulation of eosinophil chemotaxis;GO:2000418 positive regulation of eosinophil migration	CAMK Ser/Thr protein kinase family	Kinases:CAMK Ser/Thr protein kinases; Predicted intracellular proteins; Enzymes; ENZYME proteins:Transferases	Golgi apparatus;Vesicles (Supported)	Fostamatinib		(M5909)HALLMARK MYOGENESIS	1	1	0	0	0	0	0	0	0	0	0	0	0	1	0	0	0	0	0	0
IL1RN	3557	symbol	H. sapiens	3557	H. sapiens	IL1RN	interleukin 1 receptor antagonist	GO:2000660 negative regulation of interleukin-1-mediated signaling pathway;GO:2000659 regulation of interleukin-1-mediated signaling pathway;GO:0034115 negative regulation of heterotypic cell-cell adhesion		Disease related genes; Predicted intracellular proteins; Cancer-related genes:Candidate cancer biomarkers; Candidate cardiovascular disease genes; Predicted secreted proteins	Nucleoplasm (Approved); Additional: Centrosome;Cytosol	Rilonacept	(M110)PID IL1 PATHWAY; (M5883)NABA SECRETED FACTORS; (M5885)NABA MATRISOME ASSOCIATED		0	1	0	0	0	0	0	0	0	0	0	0	0	0	1	1	0	0	0	0
NPL	80896	symbol	H. sapiens	80896	H. sapiens	NPL	N-acetylneuraminate pyruvate lyase	GO:0019262 N-acetylneuraminate catabolic process;GO:0006054 N-acetylneuraminate metabolic process;GO:0046348 amino sugar catabolic process		Predicted intracellular proteins; ENZYME proteins:Lyases; Enzymes	Vesicles (Approved); Additional: Plasma membrane				0	0	0	0	0	0	0	0	0	0	0	0	1	0	0	0	0	0	0	0
SIRT1	23411	symbol	H. sapiens	23411	H. sapiens	SIRT1	sirtuin 1	GO:0071441 negative regulation of histone H3-K14 acetylation;GO:2000654 regulation of cellular response to testosterone stimulus;GO:2000655 negative regulation of cellular response to testosterone stimulus		Predicted intracellular proteins	Nucleoplasm (Supported); Additional: Cytosol;Mitochondria;Nucleoli fibrillar center	Resveratrol; Selisistat; Cambinol	(M32)PID HDAC CLASSIII PATHWAY; (M44)PID HIF2PATHWAY; (M136)PID FOXO PATHWAY	(M5951)HALLMARK SPERMATOGENESIS	1	1	1	0	0	0	0	0	1	1	0	0	1	0	0	0	1	1	1	1
CORO1A	11151	symbol	H. sapiens	11151	H. sapiens	CORO1A	coronin 1A	GO:0032796 uropod organization;GO:0061502 early endosome to recycling endosome transport;GO:0031339 negative regulation of vesicle fusion		Predicted intracellular proteins; Disease related genes	Cytosol (Approved)			(M5924)HALLMARK MTORC1 SIGNALING	1	0	0	0	1	0	0	0	0	1	0	0	0	0	1	1	1	0	0	1
FXN	2395	symbol	H. sapiens	2395	H. sapiens	FXN	frataxin	GO:0010722 regulation of ferrochelatase activity;GO:0018282 metal incorporation into metallo-sulfur cluster;GO:0018283 iron incorporation into metallo-sulfur cluster		Disease related genes; Predicted intracellular proteins; ENZYME proteins:Oxidoreductases; Transporters; Potential drug targets; Enzymes	Mitochondria (Supported); Additional: Cytosol	Iron; Ferrous gluconate; Ferrous succinate; Ferrous ascorbate; Ferrous fumarate; Ferrous glycine sulfate	(M44)PID HIF2PATHWAY	(M5936)HALLMARK OXIDATIVE PHOSPHORYLATION	0	0	0	0	0	0	0	0	0	0	0	0	0	0	1	0	1	0	0	0
CFHR1	3078	symbol	H. sapiens	3078	H. sapiens	CFHR1	complement factor H related 1	GO:0051715 cytolysis in other organism;GO:0051801 cytolysis in other organism involved in symbiotic interaction;GO:0051838 cytolysis by host of symbiont cells		Predicted secreted proteins; Cancer-related genes:Candidate cancer biomarkers	Vesicles (Approved)				0	1	0	0	0	0	0	0	0	0	0	0	0	0	0	0	0	0	0	0
CDH20	28316	symbol	H. sapiens	28316	H. sapiens	CDH20	cadherin 20	GO:0016339 calcium-dependent cell-cell adhesion via plasma membrane cell adhesion molecules;GO:0034332 adherens junction organization;GO:0007043 cell-cell junction assembly							0	0	0	0	0	0	0	0	0	0	1	0	0	1	0	0	0	0	0	0
ASPN	54829	symbol	H. sapiens	54829	H. sapiens	ASPN	asporin	GO:0070171 negative regulation of tooth mineralization;GO:0070170 regulation of tooth mineralization;GO:0034505 tooth mineralization		Disease related genes; Predicted secreted proteins	Nucleoplasm (Uncertain); Additional: Cytosol		(M5882)NABA PROTEOGLYCANS; (M5884)NABA CORE MATRISOME; (M5889)NABA MATRISOME		0	0	0	0	0	0	1	0	0	0	0	0	0	1	0	0	0	0	0	1
CCL18	6362	symbol	H. sapiens	6362	H. sapiens	CCL18	C-C motif chemokine ligand 18	GO:0048247 lymphocyte chemotaxis;GO:0002548 monocyte chemotaxis;GO:0070098 chemokine-mediated signaling pathway		Predicted secreted proteins; Cancer-related genes:Candidate cancer biomarkers			(M5883)NABA SECRETED FACTORS; (M5885)NABA MATRISOME ASSOCIATED; (M5889)NABA MATRISOME		1	1	0	0	0	0	0	0	0	0	0	0	0	0	0	0	1	0	0	0
INMT	11185	symbol	H. sapiens	11185	H. sapiens	INMT	indolethylamine N-methyltransferase	GO:0009308 amine metabolic process;GO:0009636 response to toxic substance;GO:0032259 methylation		Predicted intracellular proteins; Enzymes; ENZYME proteins:Transferases	Golgi apparatus;Vesicles (Approved)			(M5935)HALLMARK FATTY ACID METABOLISM	0	0	0	0	0	0	0	0	0	0	0	1	0	0	0	0	0	0	0	0
BAI3	577	gene_synonym	H. sapiens	577	H. sapiens	ADGRB3	adhesion G protein-coupled receptor B3	GO:0061743 motor learning;GO:0016322 neuron remodeling;GO:0099558 maintenance of synapse structure		G-protein coupled receptors:Family 2 (B) receptors; G-protein coupled receptors:GPCRs excl olfactory receptors					0	0	0	0	1	0	0	0	1	0	1	0	0	1	1	0	0	0	0	0
PLA2G7	7941	symbol	H. sapiens	7941	H. sapiens	PLA2G7	phospholipase A2 group VII	GO:0044269 glycerol ether catabolic process;GO:0062234 platelet activating factor catabolic process;GO:1901502 ether catabolic process		Disease related genes; Potential drug targets; ENZYME proteins:Hydrolases; Candidate cardiovascular disease genes; Predicted secreted proteins; Enzymes		Rilapladib; (1R)-1,2,2-trimethylpropyl (R)-methylphosphinate	(M163)PID LIS1 PATHWAY	(M5921)HALLMARK COMPLEMENT	1	1	0	0	0	0	0	0	0	1	0	0	1	0	0	0	0	0	0	0
CCL3	6348	symbol	H. sapiens	6348	H. sapiens	CCL3	C-C motif chemokine ligand 3	GO:2000503 positive regulation of natural killer cell chemotaxis;GO:1904141 positive regulation of microglial cell migration;GO:0043615 astrocyte cell migration		Predicted secreted proteins; Cancer-related genes:Candidate cancer biomarkers		ROX-888	(M54)PID IL12 2PATHWAY; (M5883)NABA SECRETED FACTORS; (M5885)NABA MATRISOME ASSOCIATED		1	1	1	0	0	0	1	0	0	1	0	0	0	0	0	1	1	0	0	0
PIK3AP1	118788	symbol	H. sapiens	118788	H. sapiens	PIK3AP1	phosphoinositide-3-kinase adaptor protein 1	GO:0034154 toll-like receptor 7 signaling pathway;GO:0034162 toll-like receptor 9 signaling pathway;GO:0034134 toll-like receptor 2 signaling pathway		Predicted intracellular proteins	Cytosol (Approved); Additional: Nucleoplasm;Plasma membrane				0	0	0	0	0	0	0	0	0	1	0	0	0	1	0	0	0	1	0	0
TSC22D3	1831	symbol	H. sapiens	1831	H. sapiens	TSC22D3	TSC22 domain family member 3	GO:0070236 negative regulation of activation-induced cell death of T cells;GO:0070235 regulation of activation-induced cell death of T cells;GO:0006924 activation-induced cell death of T cells		Transcription factors:Basic domains; Predicted intracellular proteins	Cytosol (Approved); Additional: Golgi apparatus;Nuclear speckles				0	0	0	0	0	0	0	0	0	0	0	0	0	0	0	0	0	0	0	0
FCER1G	2207	symbol	H. sapiens	2207	H. sapiens	FCER1G	Fc fragment of IgE receptor Ig	GO:0038156 interleukin-3-mediated signaling pathway;GO:0042590 antigen processing and presentation of exogenous peptide antigen via MHC class I;GO:0002283 neutrophil activation involved in immune response		FDA approved drug targets:Small molecule drugs		Benzylpenicilloyl polylysine	(M7)PID FCER1 PATHWAY	(M5921)HALLMARK COMPLEMENT; (M5953)HALLMARK KRAS SIGNALING UP	1	1	0	0	0	0	0	1	0	1	0	0	0	0	0	0	0	0	0	0
LRRC59	55379	symbol	H. sapiens	55379	H. sapiens	LRRC59	leucine rich repeat containing 59	GO:0046579 positive regulation of Ras protein signal transduction;GO:0051057 positive regulation of small GTPase mediated signal transduction;GO:0046578 regulation of Ras protein signal transduction		Predicted intracellular proteins	Endoplasmic reticulum (Enhanced)				0	0	0	0	0	0	0	0	0	0	0	0	0	0	0	0	0	0	0	0
HIST1H3I	8354	gene_synonym	H. sapiens	8354	H. sapiens	H3C11	H3 clustered histone 11	GO:0006335 DNA replication-dependent nucleosome assembly;GO:0034723 DNA replication-dependent nucleosome organization;GO:0060968 regulation of gene silencing		Predicted intracellular proteins; Disease related genes					0	0	0	0	0	0	0	1	0	0	0	0	0	0	0	0	0	0	0	0
MXRA5	25878	symbol	H. sapiens	25878	H. sapiens	MXRA5	matrix remodeling associated 5	GO:0071559 response to transforming growth factor beta;GO:0070848 response to growth factor;GO:0009719 response to endogenous stimulus		Cancer-related genes:Mutated cancer genes; Disease related genes; Predicted secreted proteins	Mitochondria (Uncertain)		(M3008)NABA ECM GLYCOPROTEINS; (M5884)NABA CORE MATRISOME; (M5889)NABA MATRISOME	(M5930)HALLMARK EPITHELIAL MESENCHYMAL TRANSITION	0	0	0	0	0	0	0	0	0	0	0	0	0	1	0	0	0	0	0	1
CLIP1	6249	symbol	H. sapiens	6249	H. sapiens	CLIP1	CAP-Gly domain containing linker protein 1	GO:0031116 positive regulation of microtubule polymerization;GO:0031112 positive regulation of microtubule polymerization or depolymerization;GO:0031113 regulation of microtubule polymerization		Cancer-related genes:Mutational cancer driver genes; Predicted intracellular proteins; Cancer-related genes:Candidate cancer biomarkers	Cytosol;Microtubule ends (Supported)		(M163)PID LIS1 PATHWAY; (M121)PID MTOR 4PATHWAY	(M5893)HALLMARK MITOTIC SPINDLE	0	0	0	0	1	0	0	0	0	0	0	0	0	0	0	0	0	0	0	0
FASN	2194	symbol	H. sapiens	2194	H. sapiens	FASN	fatty acid synthase	GO:0030223 neutrophil differentiation;GO:0008611 ether lipid biosynthetic process;GO:0046504 glycerol ether biosynthetic process		ENZYME proteins:Lyases; ENZYME proteins:Transferases; Predicted intracellular proteins; ENZYME proteins:Oxidoreductases; ENZYME proteins:Hydrolases; Cancer-related genes:Candidate cancer biomarkers; FDA approved drug targets:Small molecule drugs; Enzymes	Cytosol;Plasma membrane (Enhanced)	Cerulenin; Orlistat	(M236)PID DELTA NP63 PATHWAY; (M19)PID P73PATHWAY	(M5892)HALLMARK CHOLESTEROL HOMEOSTASIS; (M5935)HALLMARK FATTY ACID METABOLISM; (M5906)HALLMARK ESTROGEN RESPONSE EARLY	0	1	0	0	0	0	1	0	0	0	0	0	1	1	0	0	0	0	1	0
MYOC	4653	symbol	H. sapiens	4653	H. sapiens	MYOC	myocilin	GO:0038133 ERBB2-ERBB3 signaling pathway;GO:0038129 ERBB3 signaling pathway;GO:0014734 skeletal muscle hypertrophy		Disease related genes; Predicted secreted proteins					1	1	1	0	1	0	1	0	0	0	1	0	0	1	1	0	1	1	0	0
CPVL	54504	symbol	H. sapiens	54504	H. sapiens	CPVL	carboxypeptidase vitellogenic like	GO:0006508 proteolysis;GO:0019538 protein metabolic process;GO:1901564 organonitrogen compound metabolic process		Predicted intracellular proteins; Enzymes; Peptidases:Serine-type peptidases	Endoplasmic reticulum (Supported)				0	0	0	0	0	0	0	0	0	0	0	0	0	0	0	0	0	0	0	0
LHCGR	3973	symbol	H. sapiens	3973	H. sapiens	LHCGR	luteinizing hormone/choriogonadotropin receptor	GO:0042700 luteinizing hormone signaling pathway;GO:0071373 cellular response to luteinizing hormone stimulus;GO:0034699 response to luteinizing hormone		Disease related genes; FDA approved drug targets:Biotech drugs; Predicted intracellular proteins; G-protein coupled receptors:GPCRs excl olfactory receptors; FDA approved drug targets:Small molecule drugs		Goserelin; Menotropins; Lutropin alfa; Cetrorelix; Choriogonadotropin alfa; Buserelin; Chorionic Gonadotropin (Human)	(M86)PID ARF6 PATHWAY		0	0	0	0	0	0	0	1	0	0	1	0	0	0	0	0	1	0	1	0
RAB3C	115827	symbol	H. sapiens	115827	H. sapiens	RAB3C	RAB3C, member RAS oncogene family	GO:0006904 vesicle docking involved in exocytosis;GO:0048278 vesicle docking;GO:0140056 organelle localization by membrane tethering		Predicted intracellular proteins	Cytosol (Approved)				0	0	0	0	0	0	0	0	0	0	0	0	0	0	0	1	0	0	0	0
CCL4	6351	symbol	H. sapiens	6351	H. sapiens	CCL4	C-C motif chemokine ligand 4	GO:2000503 positive regulation of natural killer cell chemotaxis;GO:2000501 regulation of natural killer cell chemotaxis;GO:0035747 natural killer cell chemotaxis		Predicted secreted proteins; Cancer-related genes:Candidate cancer biomarkers			(M54)PID IL12 2PATHWAY; (M5883)NABA SECRETED FACTORS; (M5885)NABA MATRISOME ASSOCIATED	(M5890)HALLMARK TNFA SIGNALING VIA NFKB; (M5950)HALLMARK ALLOGRAFT REJECTION	1	1	0	0	0	1	0	0	0	0	0	0	0	1	0	0	1	0	0	0
PHYH	5264	symbol	H. sapiens	5264	H. sapiens	PHYH	phytanoyl-CoA 2-hydroxylase	GO:0019606 2-oxobutyrate catabolic process;GO:0046361 2-oxobutyrate metabolic process;GO:0097089 methyl-branched fatty acid metabolic process		Disease related genes; Predicted intracellular proteins; ENZYME proteins:Oxidoreductases; Potential drug targets; Enzymes		Antihemophilic factor, human recombinant; Ascorbic acid; Lonoctocog alfa; Moroctocog alfa		(M5948)HALLMARK BILE ACID METABOLISM; (M5905)HALLMARK ADIPOGENESIS; (M5936)HALLMARK OXIDATIVE PHOSPHORYLATION	0	0	0	0	0	0	0	0	0	0	0	0	1	0	0	0	0	0	0	0
GCNT2	2651	symbol	H. sapiens	2651	H. sapiens	GCNT2	glucosaminyl (N-acetyl) transferase 2 (I blood group)	GO:0036438 maintenance of lens transparency;GO:0034116 positive regulation of heterotypic cell-cell adhesion;GO:0034114 regulation of heterotypic cell-cell adhesion		Disease related genes; ENZYME proteins:Transferases; Predicted intracellular proteins; Potential drug targets; Enzymes	Golgi apparatus (Approved)			(M5891)HALLMARK HYPOXIA; (M5934)HALLMARK XENOBIOTIC METABOLISM	1	1	1	0	0	0	0	0	0	0	0	0	0	0	1	0	0	0	0	1
CAPG	822	symbol	H. sapiens	822	H. sapiens	CAPG	capping actin protein, gelsolin like	GO:0071803 positive regulation of podosome assembly;GO:0071801 regulation of podosome assembly;GO:0051014 actin filament severing		Predicted intracellular proteins	Nucleoplasm (Enhanced)			(M5947)HALLMARK IL2 STAT5 SIGNALING; (M5930)HALLMARK EPITHELIAL MESENCHYMAL TRANSITION; (M5950)HALLMARK ALLOGRAFT REJECTION	0	0	0	1	1	0	0	0	0	0	0	0	0	0	1	0	0	0	0	0
FGF10	2255	symbol	H. sapiens	2255	H. sapiens	FGF10	fibroblast growth factor 10	GO:0050674 urothelial cell proliferation;GO:0050675 regulation of urothelial cell proliferation;GO:0050677 positive regulation of urothelial cell proliferation		Disease related genes; Predicted secreted proteins; RAS pathway related proteins			(M5883)NABA SECRETED FACTORS; (M5885)NABA MATRISOME ASSOCIATED; (M5889)NABA MATRISOME		1	1	1	0	1	1	0	1	1	1	0	0	0	1	0	1	0	0	0	1
RGS1	5996	symbol	H. sapiens	5996	H. sapiens	RGS1	regulator of G protein signaling 1	GO:0061737 leukotriene signaling pathway;GO:0007193 adenylate cyclase-inhibiting G protein-coupled receptor signaling pathway;GO:0008277 regulation of G protein-coupled receptor signaling pathway		Predicted intracellular proteins			(M124)PID CXCR4 PATHWAY	(M5932)HALLMARK INFLAMMATORY RESPONSE	0	1	0	1	0	0	0	0	0	1	0	0	0	0	0	0	1	0	0	0
GPRIN3	285513	symbol	H. sapiens	285513	H. sapiens	GPRIN3	GPRIN family member 3	GO:0031175 neuron projection development;GO:0048666 neuron development;GO:0030182 neuron differentiation		Predicted intracellular proteins	Nucleoli (Approved); Additional: Nucleoplasm				0	0	0	0	0	0	0	0	0	0	0	0	0	0	0	0	0	0	0	0
GZMK	3003	symbol	H. sapiens	3003	H. sapiens	GZMK	granzyme K	GO:0006508 proteolysis;GO:0019538 protein metabolic process;GO:1901564 organonitrogen compound metabolic process		Predicted secreted proteins; Enzymes; Peptidases:Serine-type peptidases				(M5921)HALLMARK COMPLEMENT	0	0	0	0	0	0	0	0	0	0	0	0	0	0	0	0	0	0	0	0
RGL1	23179	symbol	H. sapiens	23179	H. sapiens	RGL1	ral guanine nucleotide dissociation stimulator like 1	GO:0007264 small GTPase mediated signal transduction;GO:0050790 regulation of catalytic activity;GO:0035556 intracellular signal transduction		Predicted intracellular proteins; RAS pathway related proteins	Golgi apparatus;Nucleoplasm;Vesicles (Approved)				0	0	0	0	0	0	0	0	0	0	0	0	1	0	0	0	0	0	0	0
AUH	549	symbol	H. sapiens	549	H. sapiens	AUH	AU RNA binding methylglutaconyl-CoA hydratase	GO:0006552 leucine catabolic process;GO:0006551 leucine metabolic process;GO:0009083 branched-chain amino acid catabolic process		Disease related genes; ENZYME proteins:Lyases; Predicted intracellular proteins; Potential drug targets; Enzymes				(M5935)HALLMARK FATTY ACID METABOLISM	0	0	0	0	0	0	0	0	0	0	0	1	1	0	0	0	0	0	0	0
ZNF594	84622	symbol	H. sapiens	84622	H. sapiens	ZNF594	zinc finger protein 594	GO:0045944 positive regulation of transcription by RNA polymerase II;GO:0045893 positive regulation of transcription, DNA-templated;GO:1903508 positive regulation of nucleic acid-templated transcription		Transcription factors:Zinc-coordinating DNA-binding domains; Predicted intracellular proteins	Nucleoplasm (Enhanced)				0	0	0	0	0	0	0	0	0	0	0	0	0	0	0	0	0	0	0	0
THY1	7070	symbol	H. sapiens	7070	H. sapiens	THY1	Thy-1 cell surface antigen	GO:2000298 regulation of Rho-dependent protein serine/threonine kinase activity;GO:0042670 retinal cone cell differentiation;GO:0046549 retinal cone cell development		CD markers; Predicted intracellular proteins	Nucleoplasm (Approved); Additional: Plasma membrane		(M169)PID INTEGRIN2 PATHWAY; (M159)PID AMB2 NEUTROPHILS PATHWAY; (M53)PID INTEGRIN3 PATHWAY	(M5919)HALLMARK HEDGEHOG SIGNALING; (M5916)HALLMARK APICAL SURFACE; (M5915)HALLMARK APICAL JUNCTION	1	1	0	0	1	0	0	0	1	1	1	0	0	1	1	0	1	0	0	0
TMEM176A	55365	symbol	H. sapiens	55365	H. sapiens	TMEM176A	transmembrane protein 176A	GO:2001199 negative regulation of dendritic cell differentiation;GO:2001198 regulation of dendritic cell differentiation;GO:0097028 dendritic cell differentiation			Mitochondria (Approved)			(M5953)HALLMARK KRAS SIGNALING UP	0	0	0	0	0	0	0	0	0	0	0	0	0	0	0	0	0	0	0	0
RRBP1	6238	symbol	H. sapiens	6238	H. sapiens	RRBP1	ribosome binding protein 1	GO:0001649 osteoblast differentiation;GO:0001503 ossification;GO:0006412 translation		Predicted intracellular proteins	Endoplasmic reticulum (Enhanced)	Radezolid			0	0	0	0	0	0	1	0	0	0	0	0	0	0	0	0	0	0	0	0
VAMP8	8673	symbol	H. sapiens	8673	H. sapiens	VAMP8	vesicle associated membrane protein 8	GO:1903595 positive regulation of histamine secretion by mast cell;GO:0016240 autophagosome membrane docking;GO:0002278 eosinophil activation involved in immune response		Predicted intracellular proteins; Transporters:Transporter channels and pores	Golgi apparatus;Plasma membrane (Approved); Additional: Nucleoplasm			(M5913)HALLMARK INTERFERON GAMMA RESPONSE; (M5939)HALLMARK P53 PATHWAY	1	0	0	0	1	0	0	1	0	1	0	0	0	0	0	1	1	0	0	0
HLA-DRA	3122	symbol	H. sapiens	3122	H. sapiens	HLA-DRA	major histocompatibility complex, class II, DR alpha	GO:0002491 antigen processing and presentation of endogenous peptide antigen via MHC class II;GO:0002469 myeloid dendritic cell antigen processing and presentation;GO:0032829 regulation of CD4-positive, CD25-positive, alpha-beta regulatory T cell differentiation				1D09C3; Coccidioides immitis spherule	(M290)PID IL12 STAT4 PATHWAY; (M54)PID IL12 2PATHWAY; (M34)PID TCR PATHWAY	(M5950)HALLMARK ALLOGRAFT REJECTION	0	1	0	0	0	0	0	0	0	1	1	0	0	0	1	0	0	0	0	0
SLC27A2	11001	symbol	H. sapiens	11001	H. sapiens	SLC27A2	solute carrier family 27 member 2	GO:0097089 methyl-branched fatty acid metabolic process;GO:0042760 very long-chain fatty acid catabolic process;GO:0001561 fatty acid alpha-oxidation		Transporters; ENZYME proteins:Ligase; Enzymes				(M5949)HALLMARK PEROXISOME; (M5948)HALLMARK BILE ACID METABOLISM; (M5906)HALLMARK ESTROGEN RESPONSE EARLY	0	0	0	0	0	0	0	0	0	0	0	0	1	0	0	0	0	0	1	0
CA3	761	symbol	H. sapiens	761	H. sapiens	CA3	carbonic anhydrase 3	GO:0006730 one-carbon metabolic process;GO:0045471 response to ethanol;GO:0097305 response to alcohol		FDA approved drug targets:Small molecule drugs; Predicted intracellular proteins; ENZYME proteins:Lyases; Enzymes		Topiramate; Ethoxzolamide; Sulpiride; Celecoxib; Valdecoxib; Methazolamide; Acetazolamide; Dorzolamide; Zonisamide; Diclofenamide; Brinzolamide; Ellagic acid; Saccharin			0	0	0	0	0	0	0	0	0	1	0	0	0	0	0	0	0	0	0	0
CYP4B1	1580	symbol	H. sapiens	1580	H. sapiens	CYP4B1	cytochrome P450 family 4 subfamily B member 1	GO:0018879 biphenyl metabolic process;GO:0042537 benzene-containing compound metabolic process;GO:0006631 fatty acid metabolic process		ENZYME proteins:Oxidoreductases; Predicted intracellular proteins; Enzymes	Vesicles (Supported)			(M5905)HALLMARK ADIPOGENESIS	0	0	0	0	0	0	0	0	0	0	0	0	1	0	0	0	0	0	0	0
CHSY3	337876	symbol	H. sapiens	337876	H. sapiens	CHSY3	chondroitin sulfate synthase 3	GO:0030206 chondroitin sulfate biosynthetic process;GO:0050650 chondroitin sulfate proteoglycan biosynthetic process;GO:0030204 chondroitin sulfate metabolic process		Predicted intracellular proteins; Enzymes; ENZYME proteins:Transferases					0	0	0	0	0	0	0	0	0	0	0	0	0	0	0	0	0	0	0	0

## Sheet: Enrichment
GroupID	Category	Term	Description	LogP	Log(q-value)	InTerm_InList	Genes	Symbols
1_Summary	GO Biological Processes	GO:0030593	neutrophil chemotaxis	-6.90573	-2.97125	7/103	719,2207,4354,6348,6351,6362,23604,2149,2255,2651,3675,4653,7070,7941,11151,23411,4363,3913,8673	C3AR1,FCER1G,MPP1,CCL3,CCL4,CCL18,DAPK2,F2R,FGF10,GCNT2,ITGA3,MYOC,THY1,PLA2G7,CORO1A,SIRT1,ABCC1,LAMB2,VAMP8
1_Member	GO Biological Processes	GO:0030593	neutrophil chemotaxis	-6.90573	-2.97125	7/103	719,2207,4354,6348,6351,6362,23604	C3AR1,FCER1G,MPP1,CCL3,CCL4,CCL18,DAPK2
1_Member	GO Biological Processes	GO:0030335	positive regulation of cell migration	-6.75729	-2.97125	13/557	719,2149,2255,2651,3675,4653,6348,6351,7070,7941,11151,23411,23604	C3AR1,F2R,FGF10,GCNT2,ITGA3,MYOC,CCL3,CCL4,THY1,PLA2G7,CORO1A,SIRT1,DAPK2
1_Member	GO Biological Processes	GO:0030595	leukocyte chemotaxis	-6.64389	-2.97125	9/231	719,2207,4354,6348,6351,6362,7941,11151,23604	C3AR1,FCER1G,MPP1,CCL3,CCL4,CCL18,PLA2G7,CORO1A,DAPK2
1_Member	GO Biological Processes	GO:0060326	cell chemotaxis	-6.55403	-2.97125	10/311	719,2207,4354,4363,6348,6351,6362,7941,11151,23604	C3AR1,FCER1G,MPP1,ABCC1,CCL3,CCL4,CCL18,PLA2G7,CORO1A,DAPK2
1_Member	GO Biological Processes	GO:2000147	positive regulation of cell motility	-6.53196	-2.97125	13/583	719,2149,2255,2651,3675,4653,6348,6351,7070,7941,11151,23411,23604	C3AR1,F2R,FGF10,GCNT2,ITGA3,MYOC,CCL3,CCL4,THY1,PLA2G7,CORO1A,SIRT1,DAPK2
1_Member	GO Biological Processes	GO:0051272	positive regulation of cellular component movement	-6.43189	-2.97125	13/595	719,2149,2255,2651,3675,4653,6348,6351,7070,7941,11151,23411,23604	C3AR1,F2R,FGF10,GCNT2,ITGA3,MYOC,CCL3,CCL4,THY1,PLA2G7,CORO1A,SIRT1,DAPK2
1_Member	GO Biological Processes	GO:0040017	positive regulation of locomotion	-6.41545	-2.97125	13/597	719,2149,2255,2651,3675,4653,6348,6351,7070,7941,11151,23411,23604	C3AR1,F2R,FGF10,GCNT2,ITGA3,MYOC,CCL3,CCL4,THY1,PLA2G7,CORO1A,SIRT1,DAPK2
1_Member	GO Biological Processes	GO:1990266	neutrophil migration	-6.3779	-2.97125	7/123	719,2207,4354,6348,6351,6362,23604	C3AR1,FCER1G,MPP1,CCL3,CCL4,CCL18,DAPK2
1_Member	GO Biological Processes	GO:0071621	granulocyte chemotaxis	-6.3303	-2.96941	7/125	719,2207,4354,6348,6351,6362,23604	C3AR1,FCER1G,MPP1,CCL3,CCL4,CCL18,DAPK2
1_Member	GO Biological Processes	GO:0050900	leukocyte migration	-5.85842	-2.5767	10/371	719,2207,4354,6348,6351,6362,7070,7941,11151,23604	C3AR1,FCER1G,MPP1,CCL3,CCL4,CCL18,THY1,PLA2G7,CORO1A,DAPK2
1_Member	GO Biological Processes	GO:0097530	granulocyte migration	-5.81616	-2.56921	7/149	719,2207,4354,6348,6351,6362,23604	C3AR1,FCER1G,MPP1,CCL3,CCL4,CCL18,DAPK2
1_Member	GO Biological Processes	GO:0097529	myeloid leukocyte migration	-5.70705	-2.49228	8/222	719,2207,4354,6348,6351,6362,7941,23604	C3AR1,FCER1G,MPP1,CCL3,CCL4,CCL18,PLA2G7,DAPK2
1_Member	GO Biological Processes	GO:0006935	chemotaxis	-5.52974	-2.35104	12/606	719,2207,2255,3913,4354,4363,6348,6351,6362,7941,11151,23604	C3AR1,FCER1G,FGF10,LAMB2,MPP1,ABCC1,CCL3,CCL4,CCL18,PLA2G7,CORO1A,DAPK2
1_Member	GO Biological Processes	GO:0042330	taxis	-5.50781	-2.35104	12/609	719,2207,2255,3913,4354,4363,6348,6351,6362,7941,11151,23604	C3AR1,FCER1G,FGF10,LAMB2,MPP1,ABCC1,CCL3,CCL4,CCL18,PLA2G7,CORO1A,DAPK2
1_Member	GO Biological Processes	GO:0002688	regulation of leukocyte chemotaxis	-5.1697	-2.10807	6/122	719,4354,6348,6351,7941,23604	C3AR1,MPP1,CCL3,CCL4,PLA2G7,DAPK2
1_Member	GO Biological Processes	GO:0002687	positive regulation of leukocyte migration	-4.91764	-1.87896	6/135	719,6348,6351,7070,7941,23604	C3AR1,CCL3,CCL4,THY1,PLA2G7,DAPK2
1_Member	GO Biological Processes	GO:0002685	regulation of leukocyte migration	-4.82245	-1.82941	7/211	719,4354,6348,6351,7070,7941,23604	C3AR1,MPP1,CCL3,CCL4,THY1,PLA2G7,DAPK2
1_Member	GO Biological Processes	GO:0050921	positive regulation of chemotaxis	-4.81009	-1.82941	6/141	719,2255,6348,6351,7941,23604	C3AR1,FGF10,CCL3,CCL4,PLA2G7,DAPK2
1_Member	GO Biological Processes	GO:0050920	regulation of chemotaxis	-4.66786	-1.73832	7/223	719,2255,4354,6348,6351,7941,23604	C3AR1,FGF10,MPP1,CCL3,CCL4,PLA2G7,DAPK2
1_Member	GO Biological Processes	GO:0002690	positive regulation of leukocyte chemotaxis	-4.55189	-1.65339	5/94	719,6348,6351,7941,23604	C3AR1,CCL3,CCL4,PLA2G7,DAPK2
1_Member	GO Biological Processes	GO:0032103	positive regulation of response to external stimulus	-3.68182	-1.12026	8/427	719,2255,4363,6348,6351,7941,8673,23604	C3AR1,FGF10,ABCC1,CCL3,CCL4,PLA2G7,VAMP8,DAPK2
1_Member	GO Biological Processes	GO:0090022	regulation of neutrophil chemotaxis	-3.63302	-1.10463	3/32	719,4354,23604	C3AR1,MPP1,DAPK2
1_Member	GO Biological Processes	GO:1902622	regulation of neutrophil migration	-3.28036	-0.905032	3/42	719,4354,23604	C3AR1,MPP1,DAPK2
1_Member	GO Biological Processes	GO:0071622	regulation of granulocyte chemotaxis	-3.03232	-0.801574	3/51	719,4354,23604	C3AR1,MPP1,DAPK2
2_Summary	GO Biological Processes	GO:0051345	positive regulation of hydrolase activity	-6.4484	-2.97125	13/593	283,2149,2255,2904,4217,5341,5996,6348,6351,6362,7070,23411,57333,1116,2651,929,6696,7096,23604,4653,5911,7345,3557,7941,55273,10092,719,3122,3675,25975,3078,2194,2207	ANG,F2R,FGF10,GRIN2B,MAP3K5,PLEK,RGS1,CCL3,CCL4,CCL18,THY1,SIRT1,RCN3,CHI3L1,GCNT2,CD14,SPP1,TLR1,DAPK2,MYOC,RAP2A,UCHL1,IL1RN,PLA2G7,TMEM100,ARPC5,C3AR1,HLA-DRA,ITGA3,EGFL6,CFHR1,FASN,FCER1G
2_Member	GO Biological Processes	GO:0051345	positive regulation of hydrolase activity	-6.4484	-2.97125	13/593	283,2149,2255,2904,4217,5341,5996,6348,6351,6362,7070,23411,57333	ANG,F2R,FGF10,GRIN2B,MAP3K5,PLEK,RGS1,CCL3,CCL4,CCL18,THY1,SIRT1,RCN3
2_Member	GO Biological Processes	GO:0070374	positive regulation of ERK1 and ERK2 cascade	-4.69297	-1.74704	7/221	1116,2149,2255,2651,6348,6351,6362	CHI3L1,F2R,FGF10,GCNT2,CCL3,CCL4,CCL18
2_Member	WikiPathways	WP75	Toll-like receptor signaling pathway	-4.34065	-1.50219	5/104	929,6348,6351,6696,7096	CD14,CCL3,CCL4,SPP1,TLR1
2_Member	KEGG Pathway	ko04620	Toll-like receptor signaling pathway	-4.34065	-1.50219	5/104	929,6348,6351,6696,7096	CD14,CCL3,CCL4,SPP1,TLR1
2_Member	GO Biological Processes	GO:0048245	eosinophil chemotaxis	-4.32681	-1.50219	3/19	6348,6351,23604	CCL3,CCL4,DAPK2
2_Member	GO Biological Processes	GO:0034612	response to tumor necrosis factor	-4.31902	-1.50219	7/253	929,1116,4217,6348,6351,6362,23411	CD14,CHI3L1,MAP3K5,CCL3,CCL4,CCL18,SIRT1
2_Member	GO Biological Processes	GO:0043408	regulation of MAPK cascade	-4.30104	-1.49645	11/680	1116,2149,2255,2651,4217,4653,5911,6348,6351,6362,7345	CHI3L1,F2R,FGF10,GCNT2,MAP3K5,MYOC,RAP2A,CCL3,CCL4,CCL18,UCHL1
2_Member	KEGG Pathway	hsa04620	Toll-like receptor signaling pathway	-4.2055	-1.41281	5/111	929,6348,6351,6696,7096	CD14,CCL3,CCL4,SPP1,TLR1
2_Member	GO Biological Processes	GO:0071347	cellular response to interleukin-1	-4.16859	-1.38747	5/113	1116,3557,6348,6351,6362	CHI3L1,IL1RN,CCL3,CCL4,CCL18
2_Member	GO Biological Processes	GO:0072677	eosinophil migration	-4.06964	-1.32173	3/23	6348,6351,23604	CCL3,CCL4,DAPK2
2_Member	WikiPathways	WP5095	Overview of proinflammatory and profibrotic mediators	-3.89671	-1.23478	5/129	3557,6348,6351,6362,6696	IL1RN,CCL3,CCL4,CCL18,SPP1
2_Member	GO Biological Processes	GO:0002548	monocyte chemotaxis	-3.82961	-1.1859	4/71	6348,6351,6362,7941	CCL3,CCL4,CCL18,PLA2G7
2_Member	GO Biological Processes	GO:0050848	regulation of calcium-mediated signaling	-3.7828	-1.15546	4/73	5341,6348,6351,55273	PLEK,CCL3,CCL4,TMEM100
2_Member	GO Biological Processes	GO:0000165	MAPK cascade	-3.77599	-1.15546	11/780	1116,2149,2255,2651,4217,4653,5911,6348,6351,6362,7345	CHI3L1,F2R,FGF10,GCNT2,MAP3K5,MYOC,RAP2A,CCL3,CCL4,CCL18,UCHL1
2_Member	GO Biological Processes	GO:0070372	regulation of ERK1 and ERK2 cascade	-3.72766	-1.12264	7/315	1116,2149,2255,2651,6348,6351,6362	CHI3L1,F2R,FGF10,GCNT2,CCL3,CCL4,CCL18
2_Member	GO Biological Processes	GO:0070555	response to interleukin-1	-3.68759	-1.12026	5/143	1116,3557,6348,6351,6362	CHI3L1,IL1RN,CCL3,CCL4,CCL18
2_Member	WikiPathways	WP1449	Regulation of toll-like receptor signaling pathway	-3.65957	-1.10485	5/145	929,6348,6351,6696,7096	CD14,CCL3,CCL4,SPP1,TLR1
2_Member	GO Biological Processes	GO:0071356	cellular response to tumor necrosis factor	-3.64356	-1.10463	6/229	1116,4217,6348,6351,6362,23411	CHI3L1,MAP3K5,CCL3,CCL4,CCL18,SIRT1
2_Member	GO Biological Processes	GO:0070371	ERK1 and ERK2 cascade	-3.54963	-1.07023	7/337	1116,2149,2255,2651,6348,6351,6362	CHI3L1,F2R,FGF10,GCNT2,CCL3,CCL4,CCL18
2_Member	KEGG Pathway	ko05132	Salmonella infection	-3.50873	-1.05092	4/86	929,6348,6351,10092	CD14,CCL3,CCL4,ARPC5
2_Member	GO Biological Processes	GO:0051930	regulation of sensory perception of pain	-3.40945	-0.972831	3/38	2149,6348,55273	F2R,CCL3,TMEM100
2_Member	GO Biological Processes	GO:0051931	regulation of sensory perception	-3.37587	-0.954489	3/39	2149,6348,55273	F2R,CCL3,TMEM100
2_Member	KEGG Pathway	hsa05132	Salmonella infection	-3.34407	-0.94572	4/95	929,6348,6351,10092	CD14,CCL3,CCL4,ARPC5
2_Member	GO Biological Processes	GO:0043410	positive regulation of MAPK cascade	-3.33094	-0.938528	8/482	1116,2149,2255,2651,4217,6348,6351,6362	CHI3L1,F2R,FGF10,GCNT2,MAP3K5,CCL3,CCL4,CCL18
2_Member	GO Biological Processes	GO:0019233	sensory perception of pain	-3.21138	-0.889817	4/103	2149,6348,7345,55273	F2R,CCL3,UCHL1,TMEM100
2_Member	WikiPathways	WP4754	IL-18 signaling pathway	-3.18908	-0.881264	6/279	2904,6348,6351,6362,6696,7941	GRIN2B,CCL3,CCL4,CCL18,SPP1,PLA2G7
2_Member	Reactome Gene Sets	R-HSA-6783783	Interleukin-10 signaling	-3.13628	-0.858848	3/47	3557,6348,6351	IL1RN,CCL3,CCL4
2_Member	GO Biological Processes	GO:0071674	mononuclear cell migration	-3.05265	-0.802342	5/197	719,6348,6351,6362,7941	C3AR1,CCL3,CCL4,CCL18,PLA2G7
2_Member	GO Biological Processes	GO:0071675	regulation of mononuclear cell migration	-3.03214	-0.801574	4/115	719,6348,6351,7941	C3AR1,CCL3,CCL4,PLA2G7
2_Member	GO Biological Processes	GO:0019722	calcium-mediated signaling	-3.00406	-0.792385	5/202	2904,5341,6348,6351,55273	GRIN2B,PLEK,CCL3,CCL4,TMEM100
2_Member	WikiPathways	WP5115	Network map of SARS-CoV-2 signaling pathway	-2.83126	-0.694209	5/221	929,3122,3675,6348,6351	CD14,HLA-DRA,ITGA3,CCL3,CCL4
2_Member	Canonical Pathways	M54	PID IL12 2PATHWAY	-2.78613	-0.680504	3/62	3122,6348,6351	HLA-DRA,CCL3,CCL4
2_Member	WikiPathways	WP3624	Lung fibrosis	-2.76611	-0.665289	3/63	6348,6351,6696	CCL3,CCL4,SPP1
2_Member	GO Biological Processes	GO:0048247	lymphocyte chemotaxis	-2.74644	-0.653399	3/64	6348,6351,6362	CCL3,CCL4,CCL18
2_Member	Canonical Pathways	M5883	NABA SECRETED FACTORS	-2.7299	-0.649497	6/343	2255,3557,6348,6351,6362,25975	FGF10,IL1RN,CCL3,CCL4,CCL18,EGFL6
2_Member	GO Biological Processes	GO:0071677	positive regulation of mononuclear cell migration	-2.72709	-0.649497	3/65	6348,6351,7941	CCL3,CCL4,PLA2G7
2_Member	GO Biological Processes	GO:0070098	chemokine-mediated signaling pathway	-2.35399	-0.416261	3/88	6348,6351,6362	CCL3,CCL4,CCL18
2_Member	GO Biological Processes	GO:0051702	biological process involved in interaction with symbiont	-2.27411	-0.360376	3/94	3078,6348,6351	CFHR1,CCL3,CCL4
2_Member	GO Biological Processes	GO:1990868	response to chemokine	-2.23625	-0.343704	3/97	6348,6351,6362	CCL3,CCL4,CCL18
2_Member	GO Biological Processes	GO:1990869	cellular response to chemokine	-2.23625	-0.343704	3/97	6348,6351,6362	CCL3,CCL4,CCL18
2_Member	GO Biological Processes	GO:0019932	second-messenger-mediated signaling	-2.19244	-0.3243	5/312	2904,5341,6348,6351,55273	GRIN2B,PLEK,CCL3,CCL4,TMEM100
2_Member	KEGG Pathway	hsa04060	Cytokine-cytokine receptor interaction	-2.10343	-0.272438	5/328	2194,3557,6348,6351,6362	FASN,IL1RN,CCL3,CCL4,CCL18
2_Member	GO Biological Processes	GO:0019221	cytokine-mediated signaling pathway	-2.05995	-0.248056	6/472	2207,3557,6348,6351,6362,23411	FCER1G,IL1RN,CCL3,CCL4,CCL18,SIRT1
2_Member	GO Biological Processes	GO:0072676	lymphocyte migration	-2.01301	-0.217958	3/117	6348,6351,6362	CCL3,CCL4,CCL18
2_Member	GO Biological Processes	GO:0071346	cellular response to interferon-gamma	-2.00299	-0.212634	3/118	6348,6351,6362	CCL3,CCL4,CCL18
3_Summary	GO Biological Processes	GO:0043491	protein kinase B signaling	-5.8718	-2.5767	8/211	1116,2651,4653,6348,23411,55273,57333,219736,1031,2255,3913	CHI3L1,GCNT2,MYOC,CCL3,SIRT1,TMEM100,RCN3,STOX1,CDKN2C,FGF10,LAMB2
3_Member	GO Biological Processes	GO:0043491	protein kinase B signaling	-5.8718	-2.5767	8/211	1116,2651,4653,6348,23411,55273,57333,219736	CHI3L1,GCNT2,MYOC,CCL3,SIRT1,TMEM100,RCN3,STOX1
3_Member	GO Biological Processes	GO:0051896	regulation of protein kinase B signaling	-5.1939	-2.10807	7/185	1116,2651,4653,6348,23411,57333,219736	CHI3L1,GCNT2,MYOC,CCL3,SIRT1,RCN3,STOX1
3_Member	GO Biological Processes	GO:0051897	positive regulation of protein kinase B signaling	-4.04477	-1.31734	5/120	1116,2651,4653,6348,219736	CHI3L1,GCNT2,MYOC,CCL3,STOX1
3_Member	GO Biological Processes	GO:0042063	gliogenesis	-2.25694	-0.350885	5/301	1031,2255,3913,4653,6348	CDKN2C,FGF10,LAMB2,MYOC,CCL3
4_Summary	WikiPathways	WP3945	TYROBP causal network in microglia	-5.40455	-2.2741	5/63	822,5341,5996,6039,6696	CAPG,PLEK,RGS1,RNASE6,SPP1
4_Member	WikiPathways	WP3945	TYROBP causal network in microglia	-5.40455	-2.2741	5/63	822,5341,5996,6039,6696	CAPG,PLEK,RGS1,RNASE6,SPP1
5_Summary	GO Biological Processes	GO:0007015	actin filament organization	-5.16793	-2.10807	10/444	283,822,2195,3936,4653,5341,6709,9124,10092,11151,2255,5911,6249,577,7070,1149,2191,8673,58511,6696,2149	ANG,CAPG,FAT1,LCP1,MYOC,PLEK,SPTAN1,PDLIM1,ARPC5,CORO1A,FGF10,RAP2A,CLIP1,ADGRB3,THY1,CIDEA,FAP,VAMP8,DNASE2B,SPP1,F2R
5_Member	GO Biological Processes	GO:0007015	actin filament organization	-5.16793	-2.10807	10/444	283,822,2195,3936,4653,5341,6709,9124,10092,11151	ANG,CAPG,FAT1,LCP1,MYOC,PLEK,SPTAN1,PDLIM1,ARPC5,CORO1A
5_Member	GO Biological Processes	GO:0030036	actin cytoskeleton organization	-4.81954	-1.82941	12/713	283,822,2195,2255,3936,4653,5341,5911,6709,9124,10092,11151	ANG,CAPG,FAT1,FGF10,LCP1,MYOC,PLEK,RAP2A,SPTAN1,PDLIM1,ARPC5,CORO1A
5_Member	GO Biological Processes	GO:0030029	actin filament-based process	-4.33779	-1.50219	12/799	283,822,2195,2255,3936,4653,5341,5911,6709,9124,10092,11151	ANG,CAPG,FAT1,FGF10,LCP1,MYOC,PLEK,RAP2A,SPTAN1,PDLIM1,ARPC5,CORO1A
5_Member	GO Biological Processes	GO:0097435	supramolecular fiber organization	-3.95977	-1.28241	11/743	283,822,2195,3936,4653,5341,6249,6709,9124,10092,11151	ANG,CAPG,FAT1,LCP1,MYOC,PLEK,CLIP1,SPTAN1,PDLIM1,ARPC5,CORO1A
5_Member	GO Biological Processes	GO:0044089	positive regulation of cellular component biogenesis	-3.82252	-1.1859	9/520	577,822,3936,4653,5341,6249,7070,10092,11151	ADGRB3,CAPG,LCP1,MYOC,PLEK,CLIP1,THY1,ARPC5,CORO1A
5_Member	GO Biological Processes	GO:0008154	actin polymerization or depolymerization	-3.7589	-1.1462	6/218	283,822,5341,6709,10092,11151	ANG,CAPG,PLEK,SPTAN1,ARPC5,CORO1A
5_Member	GO Biological Processes	GO:0031334	positive regulation of protein-containing complex assembly	-3.55378	-1.07023	6/238	822,3936,5341,6249,10092,11151	CAPG,LCP1,PLEK,CLIP1,ARPC5,CORO1A
5_Member	GO Biological Processes	GO:0022411	cellular component disassembly	-3.54169	-1.07023	8/448	822,1149,2191,3936,5341,6709,8673,58511	CAPG,CIDEA,FAP,LCP1,PLEK,SPTAN1,VAMP8,DNASE2B
5_Member	GO Biological Processes	GO:1902903	regulation of supramolecular fiber organization	-3.21818	-0.889817	7/383	822,4653,5341,6249,6709,10092,11151	CAPG,MYOC,PLEK,CLIP1,SPTAN1,ARPC5,CORO1A
5_Member	GO Biological Processes	GO:0110053	regulation of actin filament organization	-3.19722	-0.885541	6/278	822,4653,5341,6709,10092,11151	CAPG,MYOC,PLEK,SPTAN1,ARPC5,CORO1A
5_Member	GO Biological Processes	GO:0008064	regulation of actin polymerization or depolymerization	-3.14375	-0.858848	5/188	822,5341,6709,10092,11151	CAPG,PLEK,SPTAN1,ARPC5,CORO1A
5_Member	GO Biological Processes	GO:0030832	regulation of actin filament length	-3.13338	-0.858848	5/189	822,5341,6709,10092,11151	CAPG,PLEK,SPTAN1,ARPC5,CORO1A
5_Member	GO Biological Processes	GO:0030041	actin filament polymerization	-3.11284	-0.845366	5/191	283,822,6709,10092,11151	ANG,CAPG,SPTAN1,ARPC5,CORO1A
5_Member	GO Biological Processes	GO:0051258	protein polymerization	-3.04068	-0.801574	6/298	283,822,6249,6709,10092,11151	ANG,CAPG,CLIP1,SPTAN1,ARPC5,CORO1A
5_Member	GO Biological Processes	GO:0030834	regulation of actin filament depolymerization	-2.95992	-0.76039	3/54	822,5341,6709	CAPG,PLEK,SPTAN1
5_Member	GO Biological Processes	GO:1902905	positive regulation of supramolecular fiber organization	-2.9383	-0.746209	5/209	4653,5341,6249,10092,11151	MYOC,PLEK,CLIP1,ARPC5,CORO1A
5_Member	GO Biological Processes	GO:0043254	regulation of protein-containing complex assembly	-2.92571	-0.744672	7/430	822,3936,5341,6249,6709,10092,11151	CAPG,LCP1,PLEK,CLIP1,SPTAN1,ARPC5,CORO1A
5_Member	GO Biological Processes	GO:0030042	actin filament depolymerization	-2.84832	-0.698709	3/59	822,5341,6709	CAPG,PLEK,SPTAN1
5_Member	GO Biological Processes	GO:0051495	positive regulation of cytoskeleton organization	-2.78862	-0.680504	5/226	4653,5341,6249,10092,11151	MYOC,PLEK,CLIP1,ARPC5,CORO1A
5_Member	GO Biological Processes	GO:0032271	regulation of protein polymerization	-2.73073	-0.649497	5/233	822,6249,6709,10092,11151	CAPG,CLIP1,SPTAN1,ARPC5,CORO1A
5_Member	GO Biological Processes	GO:0032956	regulation of actin cytoskeleton organization	-2.63104	-0.584012	6/359	822,4653,5341,6709,10092,11151	CAPG,MYOC,PLEK,SPTAN1,ARPC5,CORO1A
5_Member	GO Biological Processes	GO:0010638	positive regulation of organelle organization	-2.53257	-0.524944	7/505	822,3936,4653,5341,6249,10092,11151	CAPG,LCP1,MYOC,PLEK,CLIP1,ARPC5,CORO1A
5_Member	GO Biological Processes	GO:0032535	regulation of cellular component size	-2.49243	-0.506285	6/383	822,5341,6696,6709,10092,11151	CAPG,PLEK,SPP1,SPTAN1,ARPC5,CORO1A
5_Member	GO Biological Processes	GO:0051494	negative regulation of cytoskeleton organization	-2.47879	-0.4981	4/163	822,4653,6709,11151	CAPG,MYOC,SPTAN1,CORO1A
5_Member	GO Biological Processes	GO:0090066	regulation of anatomical structure size	-2.46736	-0.492069	7/519	822,2149,5341,6696,6709,10092,11151	CAPG,F2R,PLEK,SPP1,SPTAN1,ARPC5,CORO1A
5_Member	GO Biological Processes	GO:1902904	negative regulation of supramolecular fiber organization	-2.44122	-0.477124	4/167	822,4653,6709,11151	CAPG,MYOC,SPTAN1,CORO1A
5_Member	GO Biological Processes	GO:0051493	regulation of cytoskeleton organization	-2.42215	-0.463679	7/529	822,4653,5341,6249,6709,10092,11151	CAPG,MYOC,PLEK,CLIP1,SPTAN1,ARPC5,CORO1A
5_Member	GO Biological Processes	GO:0032970	regulation of actin filament-based process	-2.41114	-0.455075	6/398	822,4653,5341,6709,10092,11151	CAPG,MYOC,PLEK,SPTAN1,ARPC5,CORO1A
5_Member	GO Biological Processes	GO:0030833	regulation of actin filament polymerization	-2.39568	-0.444713	4/172	822,6709,10092,11151	CAPG,SPTAN1,ARPC5,CORO1A
5_Member	GO Biological Processes	GO:1901879	regulation of protein depolymerization	-2.36789	-0.423632	3/87	822,5341,6709	CAPG,PLEK,SPTAN1
5_Member	GO Biological Processes	GO:0051261	protein depolymerization	-2.03334	-0.235923	3/115	822,5341,6709	CAPG,PLEK,SPTAN1
6_Summary	GO Biological Processes	GO:0007163	establishment or maintenance of cell polarity	-4.70562	-1.74704	7/220	2195,2255,5911,6351,9124,10092,23150,3675,3936,7296,55273,219736,5341	FAT1,FGF10,RAP2A,CCL4,PDLIM1,ARPC5,FRMD4B,ITGA3,LCP1,TXNRD1,TMEM100,STOX1,PLEK
6_Member	GO Biological Processes	GO:0007163	establishment or maintenance of cell polarity	-4.70562	-1.74704	7/220	2195,2255,5911,6351,9124,10092,23150	FAT1,FGF10,RAP2A,CCL4,PDLIM1,ARPC5,FRMD4B
6_Member	GO Biological Processes	GO:0090162	establishment of epithelial cell polarity	-3.59281	-1.07701	3/33	2195,5911,23150	FAT1,RAP2A,FRMD4B
6_Member	GO Biological Processes	GO:0030010	establishment of cell polarity	-2.66184	-0.608919	4/145	2195,2255,5911,23150	FAT1,FGF10,RAP2A,FRMD4B
6_Member	GO Biological Processes	GO:0048729	tissue morphogenesis	-2.66019	-0.608919	8/614	2195,2255,3675,3936,5911,7296,55273,219736	FAT1,FGF10,ITGA3,LCP1,RAP2A,TXNRD1,TMEM100,STOX1
6_Member	GO Biological Processes	GO:0031532	actin cytoskeleton reorganization	-2.11881	-0.280163	3/107	2255,5341,5911	FGF10,PLEK,RAP2A
7_Summary	GO Biological Processes	GO:0001503	ossification	-4.62023	-1.70649	9/409	1009,1462,2194,4256,4653,6238,6348,6696,54829	CDH11,VCAN,FASN,MGP,MYOC,RRBP1,CCL3,SPP1,ASPN
7_Member	GO Biological Processes	GO:0001503	ossification	-4.62023	-1.70649	9/409	1009,1462,2194,4256,4653,6238,6348,6696,54829	CDH11,VCAN,FASN,MGP,MYOC,RRBP1,CCL3,SPP1,ASPN
7_Member	GO Biological Processes	GO:0001649	osteoblast differentiation	-3.63339	-1.10463	6/230	1462,2194,4653,6238,6348,6696	VCAN,FASN,MYOC,RRBP1,CCL3,SPP1
7_Member	GO Biological Processes	GO:0031214	biomineral tissue development	-2.42282	-0.463679	4/169	4256,6348,6696,54829	MGP,CCL3,SPP1,ASPN
7_Member	GO Biological Processes	GO:0110148	biomineralization	-2.40466	-0.450306	4/171	4256,6348,6696,54829	MGP,CCL3,SPP1,ASPN
7_Member	GO Biological Processes	GO:0070167	regulation of biomineral tissue development	-2.23625	-0.343704	3/97	4256,6348,54829	MGP,CCL3,ASPN
7_Member	GO Biological Processes	GO:0110149	regulation of biomineralization	-2.21172	-0.331636	3/99	4256,6348,54829	MGP,CCL3,ASPN
8_Summary	GO Biological Processes	GO:0009611	response to wounding	-4.35919	-1.50219	10/552	2149,2191,2207,2255,3818,3913,3936,4217,5341,6696,8673,719,2904,3973,9127,10203,57333,3675,8354	F2R,FAP,FCER1G,FGF10,KLKB1,LAMB2,LCP1,MAP3K5,PLEK,SPP1,VAMP8,C3AR1,GRIN2B,LHCGR,P2RX6,CALCRL,RCN3,ITGA3,H3C11
8_Member	GO Biological Processes	GO:0009611	response to wounding	-4.35919	-1.50219	10/552	2149,2191,2207,2255,3818,3913,3936,4217,5341,6696	F2R,FAP,FCER1G,FGF10,KLKB1,LAMB2,LCP1,MAP3K5,PLEK,SPP1
8_Member	GO Biological Processes	GO:0042060	wound healing	-3.70251	-1.12026	8/424	2149,2191,2207,2255,3818,3936,4217,5341	F2R,FAP,FCER1G,FGF10,KLKB1,LCP1,MAP3K5,PLEK
8_Member	GO Biological Processes	GO:0050878	regulation of body fluid levels	-3.22487	-0.889817	7/382	2149,2191,2207,2255,3818,5341,8673	F2R,FAP,FCER1G,FGF10,KLKB1,PLEK,VAMP8
8_Member	KEGG Pathway	ko04080	Neuroactive ligand-receptor interaction	-3.20539	-0.889817	6/277	719,2149,2904,3973,9127,10203	C3AR1,F2R,GRIN2B,LHCGR,P2RX6,CALCRL
8_Member	GO Biological Processes	GO:0007596	blood coagulation	-2.85738	-0.700603	5/218	2149,2191,2207,3818,5341	F2R,FAP,FCER1G,KLKB1,PLEK
8_Member	WikiPathways	WP558	Complement and coagulation cascades	-2.84832	-0.698709	3/59	719,2149,3818	C3AR1,F2R,KLKB1
8_Member	GO Biological Processes	GO:0007599	hemostasis	-2.81407	-0.689043	5/223	2149,2191,2207,3818,5341	F2R,FAP,FCER1G,KLKB1,PLEK
8_Member	GO Biological Processes	GO:0050817	coagulation	-2.81407	-0.689043	5/223	2149,2191,2207,3818,5341	F2R,FAP,FCER1G,KLKB1,PLEK
8_Member	GO Biological Processes	GO:0030193	regulation of blood coagulation	-2.70806	-0.640103	3/66	2149,2191,3818	F2R,FAP,KLKB1
8_Member	GO Biological Processes	GO:1900046	regulation of hemostasis	-2.67092	-0.613222	3/68	2149,2191,3818	F2R,FAP,KLKB1
8_Member	GO Biological Processes	GO:0050818	regulation of coagulation	-2.61737	-0.574533	3/71	2149,2191,3818	F2R,FAP,KLKB1
8_Member	KEGG Pathway	hsa04080	Neuroactive ligand-receptor interaction	-2.5546	-0.533474	6/372	719,2149,2904,3973,9127,10203	C3AR1,F2R,GRIN2B,LHCGR,P2RX6,CALCRL
8_Member	KEGG Pathway	ko04610	Complement and coagulation cascades	-2.48574	-0.503243	3/79	719,2149,3818	C3AR1,F2R,KLKB1
8_Member	GO Biological Processes	GO:1903034	regulation of response to wounding	-2.44122	-0.477124	4/167	2149,2191,3818,6696	F2R,FAP,KLKB1,SPP1
8_Member	KEGG Pathway	hsa04610	Complement and coagulation cascades	-2.31333	-0.388597	3/91	719,2149,3818	C3AR1,F2R,KLKB1
8_Member	GO Biological Processes	GO:1903035	negative regulation of response to wounding	-2.27411	-0.360376	3/94	2191,3818,6696	FAP,KLKB1,SPP1
8_Member	WikiPathways	WP2806	Complement system	-2.21172	-0.331636	3/99	719,3818,6696	C3AR1,KLKB1,SPP1
8_Member	GO Biological Processes	GO:0007200	phospholipase C-activating G protein-coupled receptor signaling pathway	-2.15272	-0.30371	3/104	719,2149,3973	C3AR1,F2R,LHCGR
8_Member	GO Biological Processes	GO:0032963	collagen metabolic process	-2.15272	-0.30371	3/104	2149,2191,57333	F2R,FAP,RCN3
8_Member	Reactome Gene Sets	R-HSA-109582	Hemostasis	-2.0528	-0.24579	7/621	2149,2207,3675,3818,5341,8354,9127	F2R,FCER1G,ITGA3,KLKB1,PLEK,H3C11,P2RX6
9_Summary	GO Biological Processes	GO:0001525	angiogenesis	-4.1008	-1.33097	10/593	283,577,719,1116,2191,2255,7070,10203,23411,55273,1031,4217,7345,219736	ANG,ADGRB3,C3AR1,CHI3L1,FAP,FGF10,THY1,CALCRL,SIRT1,TMEM100,CDKN2C,MAP3K5,UCHL1,STOX1
9_Member	GO Biological Processes	GO:0001525	angiogenesis	-4.1008	-1.33097	10/593	283,577,719,1116,2191,2255,7070,10203,23411,55273	ANG,ADGRB3,C3AR1,CHI3L1,FAP,FGF10,THY1,CALCRL,SIRT1,TMEM100
9_Member	GO Biological Processes	GO:0048514	blood vessel morphogenesis	-3.58381	-1.07417	10/687	283,577,719,1116,2191,2255,7070,10203,23411,55273	ANG,ADGRB3,C3AR1,CHI3L1,FAP,FGF10,THY1,CALCRL,SIRT1,TMEM100
9_Member	GO Biological Processes	GO:0001568	blood vessel development	-3.21882	-0.889817	10/765	283,577,719,1116,2191,2255,7070,10203,23411,55273	ANG,ADGRB3,C3AR1,CHI3L1,FAP,FGF10,THY1,CALCRL,SIRT1,TMEM100
9_Member	GO Biological Processes	GO:0045859	regulation of protein kinase activity	-2.56225	-0.536782	8/637	283,1031,1116,4217,7070,7345,23411,219736	ANG,CDKN2C,CHI3L1,MAP3K5,THY1,UCHL1,SIRT1,STOX1
9_Member	GO Biological Processes	GO:0043549	regulation of kinase activity	-2.11533	-0.278536	8/758	283,1031,1116,4217,7070,7345,23411,219736	ANG,CDKN2C,CHI3L1,MAP3K5,THY1,UCHL1,SIRT1,STOX1
9_Member	GO Biological Processes	GO:0006469	negative regulation of protein kinase activity	-2.07176	-0.253687	4/213	1031,7070,7345,23411	CDKN2C,THY1,UCHL1,SIRT1
10_Summary	GO Biological Processes	GO:0032757	positive regulation of interleukin-8 production	-4.05938	-1.32173	4/62	929,1116,2149,7096,1462,7941,719,2207,6348,23411,283,761,2255,5996,6039,3122,11151,1149,8673,7070,118788	CD14,CHI3L1,F2R,TLR1,VCAN,PLA2G7,C3AR1,FCER1G,CCL3,SIRT1,ANG,CA3,FGF10,RGS1,RNASE6,HLA-DRA,CORO1A,CIDEA,VAMP8,THY1,PIK3AP1
10_Member	GO Biological Processes	GO:0032757	positive regulation of interleukin-8 production	-4.05938	-1.32173	4/62	929,1116,2149,7096	CD14,CHI3L1,F2R,TLR1
10_Member	Canonical Pathways	M264	PID TOLL ENDOGENOUS PATHWAY	-4.01284	-1.29539	3/24	929,1462,7096	CD14,VCAN,TLR1
10_Member	WikiPathways	WP2865	IL1 and megakaryocytes in obesity	-3.9585	-1.28241	3/25	2149,7096,7941	F2R,TLR1,PLA2G7
10_Member	GO Biological Processes	GO:0001819	positive regulation of cytokine production	-3.41545	-0.973249	8/468	719,929,1116,2149,2207,6348,7096,23411	C3AR1,CD14,CHI3L1,F2R,FCER1G,CCL3,TLR1,SIRT1
10_Member	GO Biological Processes	GO:0009617	response to bacterium	-3.28964	-0.905032	10/749	283,761,929,2149,2207,2255,5996,6039,6348,7096	ANG,CA3,CD14,F2R,FCER1G,FGF10,RGS1,RNASE6,CCL3,TLR1
10_Member	KEGG Pathway	ko05152	Tuberculosis	-3.23993	-0.889817	5/179	929,2207,3122,7096,11151	CD14,FCER1G,HLA-DRA,TLR1,CORO1A
10_Member	GO Biological Processes	GO:0032677	regulation of interleukin-8 production	-3.22734	-0.889817	4/102	929,1116,2149,7096	CD14,CHI3L1,F2R,TLR1
10_Member	GO Biological Processes	GO:0032637	interleukin-8 production	-3.21138	-0.889817	4/103	929,1116,2149,7096	CD14,CHI3L1,F2R,TLR1
10_Member	KEGG Pathway	hsa05152	Tuberculosis	-3.10266	-0.838674	5/192	929,2207,3122,7096,11151	CD14,FCER1G,HLA-DRA,TLR1,CORO1A
10_Member	GO Biological Processes	GO:0001817	regulation of cytokine production	-2.50674	-0.515057	9/799	719,929,1116,1149,2149,2207,6348,7096,23411	C3AR1,CD14,CHI3L1,CIDEA,F2R,FCER1G,CCL3,TLR1,SIRT1
10_Member	Reactome Gene Sets	R-HSA-1236974	ER-Phagosome pathway	-2.32672	-0.395576	3/90	929,7096,8673	CD14,TLR1,VAMP8
10_Member	GO Biological Processes	GO:0032640	tumor necrosis factor production	-2.3174	-0.391077	4/181	929,1149,6348,7096	CD14,CIDEA,CCL3,TLR1
10_Member	GO Biological Processes	GO:0032680	regulation of tumor necrosis factor production	-2.3174	-0.391077	4/181	929,1149,6348,7096	CD14,CIDEA,CCL3,TLR1
10_Member	GO Biological Processes	GO:0071706	tumor necrosis factor superfamily cytokine production	-2.26767	-0.358563	4/187	929,1149,6348,7096	CD14,CIDEA,CCL3,TLR1
10_Member	GO Biological Processes	GO:1903555	regulation of tumor necrosis factor superfamily cytokine production	-2.26767	-0.358563	4/187	929,1149,6348,7096	CD14,CIDEA,CCL3,TLR1
10_Member	GO Biological Processes	GO:0032760	positive regulation of tumor necrosis factor production	-2.16427	-0.306924	3/103	929,6348,7096	CD14,CCL3,TLR1
10_Member	Reactome Gene Sets	R-HSA-1236975	Antigen processing-Cross presentation	-2.1413	-0.294952	3/105	929,7096,8673	CD14,TLR1,VAMP8
10_Member	GO Biological Processes	GO:1903557	positive regulation of tumor necrosis factor superfamily cytokine production	-2.11881	-0.280163	3/107	929,6348,7096	CD14,CCL3,TLR1
10_Member	GO Biological Processes	GO:0002764	immune response-regulating signaling pathway	-2.05995	-0.248056	6/472	719,929,2207,7070,7096,118788	C3AR1,CD14,FCER1G,THY1,TLR1,PIK3AP1
11_Summary	GO Biological Processes	GO:0043954	cellular component maintenance	-4.05938	-1.32173	4/62	577,2149,2904,3675,1009,3913,4653,7070,10243,28316,3122,3973	ADGRB3,F2R,GRIN2B,ITGA3,CDH11,LAMB2,MYOC,THY1,GPHN,CDH20,HLA-DRA,LHCGR
11_Member	GO Biological Processes	GO:0043954	cellular component maintenance	-4.05938	-1.32173	4/62	577,2149,2904,3675	ADGRB3,F2R,GRIN2B,ITGA3
11_Member	GO Biological Processes	GO:0034330	cell junction organization	-3.53903	-1.07023	10/696	577,1009,2149,2904,3675,3913,4653,7070,10243,28316	ADGRB3,CDH11,F2R,GRIN2B,ITGA3,LAMB2,MYOC,THY1,GPHN,CDH20
11_Member	GO Biological Processes	GO:0007528	neuromuscular junction development	-3.22064	-0.889817	3/44	2149,3913,10243	F2R,LAMB2,GPHN
11_Member	GO Biological Processes	GO:0050890	cognition	-2.28721	-0.368615	5/296	577,2904,3122,3675,3973	ADGRB3,GRIN2B,HLA-DRA,ITGA3,LHCGR
11_Member	GO Biological Processes	GO:0050808	synapse organization	-2.26917	-0.358563	6/426	577,2149,2904,3675,3913,10243	ADGRB3,F2R,GRIN2B,ITGA3,LAMB2,GPHN
12_Summary	GO Biological Processes	GO:0006520	cellular amino acid metabolic process	-3.99527	-1.28758	7/285	549,4953,5092,10157,10400,11112,122622,126,7296,11185	AUH,ODC1,PCBD1,AASS,PEMT,HIBADH,ADSS1,ADH1C,TXNRD1,INMT
12_Member	GO Biological Processes	GO:0006520	cellular amino acid metabolic process	-3.99527	-1.28758	7/285	549,4953,5092,10157,10400,11112,122622	AUH,ODC1,PCBD1,AASS,PEMT,HIBADH,ADSS1
12_Member	WikiPathways	WP3925	Amino acid metabolism	-3.41507	-0.973249	4/91	126,549,4953,11112	ADH1C,AUH,ODC1,HIBADH
12_Member	Reactome Gene Sets	R-HSA-71291	Metabolism of amino acids and derivatives	-3.27916	-0.905032	7/374	549,4953,5092,7296,10157,11112,11185	AUH,ODC1,PCBD1,TXNRD1,AASS,HIBADH,INMT
12_Member	GO Biological Processes	GO:1901605	alpha-amino acid metabolic process	-3.06253	-0.808848	5/196	4953,5092,10157,10400,122622	ODC1,PCBD1,AASS,PEMT,ADSS1
13_Summary	Reactome Gene Sets	R-HSA-556833	Metabolism of lipids	-3.9649	-1.28241	11/742	1149,1580,2194,4363,5264,7296,10400,11001,23179,54675,79611,549,10157,11112,80896,7941,6696,126,23411,57380	CIDEA,CYP4B1,FASN,ABCC1,PHYH,TXNRD1,PEMT,SLC27A2,RGL1,CRLS1,ACSS3,AUH,AASS,HIBADH,NPL,PLA2G7,SPP1,ADH1C,SIRT1,MRS2
13_Member	Reactome Gene Sets	R-HSA-556833	Metabolism of lipids	-3.9649	-1.28241	11/742	1149,1580,2194,4363,5264,7296,10400,11001,23179,54675,79611	CIDEA,CYP4B1,FASN,ABCC1,PHYH,TXNRD1,PEMT,SLC27A2,RGL1,CRLS1,ACSS3
13_Member	GO Biological Processes	GO:0046395	carboxylic acid catabolic process	-3.56357	-1.0719	6/237	549,5264,10157,11001,11112,80896	AUH,PHYH,AASS,SLC27A2,HIBADH,NPL
13_Member	GO Biological Processes	GO:0016054	organic acid catabolic process	-3.52472	-1.06145	6/241	549,5264,10157,11001,11112,80896	AUH,PHYH,AASS,SLC27A2,HIBADH,NPL
13_Member	Reactome Gene Sets	R-HSA-8978868	Fatty acid metabolism	-3.26205	-0.892378	5/177	1580,2194,4363,5264,11001	CYP4B1,FASN,ABCC1,PHYH,SLC27A2
13_Member	GO Biological Processes	GO:0034440	lipid oxidation	-3.13405	-0.858848	4/108	549,5264,7941,11001	AUH,PHYH,PLA2G7,SLC27A2
13_Member	GO Biological Processes	GO:0016042	lipid catabolic process	-2.87532	-0.713084	6/321	549,1149,5264,6696,7941,11001	AUH,CIDEA,PHYH,SPP1,PLA2G7,SLC27A2
13_Member	GO Biological Processes	GO:0032787	monocarboxylic acid metabolic process	-2.74478	-0.653399	8/595	126,549,1580,2194,5264,11001,23411,57380	ADH1C,AUH,CYP4B1,FASN,PHYH,SLC27A2,SIRT1,MRS2
13_Member	GO Biological Processes	GO:0044282	small molecule catabolic process	-2.52041	-0.51745	6/378	549,5264,10157,11001,11112,80896	AUH,PHYH,AASS,SLC27A2,HIBADH,NPL
13_Member	GO Biological Processes	GO:0006631	fatty acid metabolic process	-2.45401	-0.482281	6/390	549,1580,2194,5264,11001,23411	AUH,CYP4B1,FASN,PHYH,SLC27A2,SIRT1
13_Member	GO Biological Processes	GO:0009062	fatty acid catabolic process	-2.19966	-0.327317	3/100	549,5264,11001	AUH,PHYH,SLC27A2
13_Member	GO Biological Processes	GO:0019395	fatty acid oxidation	-2.16427	-0.306924	3/103	549,5264,11001	AUH,PHYH,SLC27A2
13_Member	GO Biological Processes	GO:0009063	cellular amino acid catabolic process	-2.08595	-0.260347	3/110	549,10157,11112	AUH,AASS,HIBADH
13_Member	GO Biological Processes	GO:0030258	lipid modification	-2.07876	-0.256944	4/212	549,5264,7941,11001	AUH,PHYH,PLA2G7,SLC27A2
13_Member	GO Biological Processes	GO:0044242	cellular lipid catabolic process	-2.05786	-0.247194	4/215	549,5264,7941,11001	AUH,PHYH,PLA2G7,SLC27A2
14_Summary	Canonical Pathways	M18	PID INTEGRIN1 PATHWAY	-3.95311	-1.28241	4/66	929,3675,3913,6696,1462,4256,25878,54829,1356,2255,3936,7070,3818,1009,4217,6351,28316,577,2195,4653,5911,7345,2149,2194,7296,23604,118788	CD14,ITGA3,LAMB2,SPP1,VCAN,MGP,MXRA5,ASPN,CP,FGF10,LCP1,THY1,KLKB1,CDH11,MAP3K5,CCL4,CDH20,ADGRB3,FAT1,MYOC,RAP2A,UCHL1,F2R,FASN,TXNRD1,DAPK2,PIK3AP1
14_Member	Canonical Pathways	M18	PID INTEGRIN1 PATHWAY	-3.95311	-1.28241	4/66	929,3675,3913,6696	CD14,ITGA3,LAMB2,SPP1
14_Member	Canonical Pathways	M5884	NABA CORE MATRISOME	-3.22184	-0.889817	6/275	1462,3913,4256,6696,25878,54829	VCAN,LAMB2,MGP,SPP1,MXRA5,ASPN
14_Member	Reactome Gene Sets	R-HSA-8957275	Post-translational protein phosphorylation	-3.13405	-0.858848	4/108	1356,1462,3913,6696	CP,VCAN,LAMB2,SPP1
14_Member	GO Biological Processes	GO:0031099	regeneration	-3.04282	-0.801574	5/198	2255,3913,3936,6696,7070	FGF10,LAMB2,LCP1,SPP1,THY1
14_Member	Reactome Gene Sets	R-HSA-1474244	Extracellular matrix organization	-3.01827	-0.800255	6/301	1462,3675,3818,3913,6696,54829	VCAN,ITGA3,KLKB1,LAMB2,SPP1,ASPN
14_Member	WikiPathways	WP5087	Malignant pleural mesothelioma	-2.93152	-0.744672	7/429	1009,2255,3675,3913,4217,6351,28316	CDH11,FGF10,ITGA3,LAMB2,MAP3K5,CCL4,CDH20
14_Member	GO Biological Processes	GO:0000904	cell morphogenesis involved in differentiation	-2.91997	-0.743763	9/694	577,1009,2195,3913,4653,5911,6696,7070,7345	ADGRB3,CDH11,FAT1,LAMB2,MYOC,RAP2A,SPP1,THY1,UCHL1
14_Member	Reactome Gene Sets	R-HSA-381426	Regulation of Insulin-like Growth Factor (IGF) transport and uptake by Insulin-like Growth Factor Binding Proteins (IGFBPs)	-2.89784	-0.727274	4/125	1356,1462,3913,6696	CP,VCAN,LAMB2,SPP1
14_Member	KEGG Pathway	hsa05200	Pathways in cancer	-2.83295	-0.694209	8/576	2149,2194,2255,3675,3818,3913,7296,23604	F2R,FASN,FGF10,ITGA3,KLKB1,LAMB2,TXNRD1,DAPK2
14_Member	GO Biological Processes	GO:0031102	neuron projection regeneration	-2.82722	-0.694209	3/60	3913,6696,7070	LAMB2,SPP1,THY1
14_Member	KEGG Pathway	ko04151	PI3K-Akt signaling pathway	-2.73626	-0.649525	6/342	2149,2255,3675,3913,6696,118788	F2R,FGF10,ITGA3,LAMB2,SPP1,PIK3AP1
14_Member	WikiPathways	WP4172	PI3K-Akt signaling pathway	-2.71724	-0.644145	6/345	2149,2255,3675,3913,6696,118788	F2R,FGF10,ITGA3,LAMB2,SPP1,PIK3AP1
14_Member	WikiPathways	WP2572	Primary focal segmental glomerulosclerosis (FSGS)	-2.5662	-0.537747	3/74	2195,3675,3913	FAT1,ITGA3,LAMB2
14_Member	Reactome Gene Sets	R-HSA-3000178	ECM proteoglycans	-2.53333	-0.524944	3/76	1462,3913,54829	VCAN,LAMB2,ASPN
14_Member	KEGG Pathway	hsa04151	PI3K-Akt signaling pathway	-2.50917	-0.515057	6/380	2149,2255,3675,3913,6696,118788	F2R,FGF10,ITGA3,LAMB2,SPP1,PIK3AP1
14_Member	KEGG Pathway	ko04512	ECM-receptor interaction	-2.44008	-0.477124	3/82	3675,3913,6696	ITGA3,LAMB2,SPP1
14_Member	KEGG Pathway	hsa04512	ECM-receptor interaction	-2.38196	-0.434361	3/86	3675,3913,6696	ITGA3,LAMB2,SPP1
14_Member	GO Biological Processes	GO:0048667	cell morphogenesis involved in neuron differentiation	-2.35638	-0.416261	7/544	577,1009,3913,5911,6696,7070,7345	ADGRB3,CDH11,LAMB2,RAP2A,SPP1,THY1,UCHL1
14_Member	WikiPathways	WP3932	Focal adhesion: PI3K-Akt-mTOR-signaling pathway	-2.20975	-0.331636	5/309	2149,2255,3675,3913,6696	F2R,FGF10,ITGA3,LAMB2,SPP1
14_Member	Canonical Pathways	M3008	NABA ECM GLYCOPROTEINS	-2.19644	-0.325503	4/196	3913,4256,6696,25878	LAMB2,MGP,SPP1,MXRA5
14_Member	GO Biological Processes	GO:0048812	neuron projection morphogenesis	-2.07461	-0.25404	7/615	577,1009,3913,5911,6696,7070,7345	ADGRB3,CDH11,LAMB2,RAP2A,SPP1,THY1,UCHL1
14_Member	GO Biological Processes	GO:0120039	plasma membrane bounded cell projection morphogenesis	-2.02063	-0.224398	7/630	577,1009,3913,5911,6696,7070,7345	ADGRB3,CDH11,LAMB2,RAP2A,SPP1,THY1,UCHL1
14_Member	GO Biological Processes	GO:0048858	cell projection morphogenesis	-2.00653	-0.21266	7/634	577,1009,3913,5911,6696,7070,7345	ADGRB3,CDH11,LAMB2,RAP2A,SPP1,THY1,UCHL1
15_Summary	GO Biological Processes	GO:0034114	regulation of heterotypic cell-cell adhesion	-3.85647	-1.20314	3/27	2651,3557,7070,822,2191,2395,2904,3675,4653,6696,6709,11151,3913,25975,3122,577,5341	GCNT2,IL1RN,THY1,CAPG,FAP,FXN,GRIN2B,ITGA3,MYOC,SPP1,SPTAN1,CORO1A,LAMB2,EGFL6,HLA-DRA,ADGRB3,PLEK
15_Member	GO Biological Processes	GO:0034114	regulation of heterotypic cell-cell adhesion	-3.85647	-1.20314	3/27	2651,3557,7070	GCNT2,IL1RN,THY1
15_Member	GO Biological Processes	GO:0051129	negative regulation of cellular component organization	-3.56382	-1.0719	10/691	822,2191,2395,2904,3675,4653,6696,6709,7070,11151	CAPG,FAP,FXN,GRIN2B,ITGA3,MYOC,SPP1,SPTAN1,THY1,CORO1A
15_Member	GO Biological Processes	GO:0031589	cell-substrate adhesion	-3.34901	-0.94572	7/364	2651,3675,3913,4653,7070,11151,25975	GCNT2,ITGA3,LAMB2,MYOC,THY1,CORO1A,EGFL6
15_Member	GO Biological Processes	GO:0010811	positive regulation of cell-substrate adhesion	-2.92372	-0.744672	4/123	3675,4653,7070,25975	ITGA3,MYOC,THY1,EGFL6
15_Member	GO Biological Processes	GO:0045785	positive regulation of cell adhesion	-2.88551	-0.720514	7/437	2651,3122,3675,4653,7070,11151,25975	GCNT2,HLA-DRA,ITGA3,MYOC,THY1,CORO1A,EGFL6
15_Member	GO Biological Processes	GO:0010810	regulation of cell-substrate adhesion	-2.83126	-0.694209	5/221	2651,3675,4653,7070,25975	GCNT2,ITGA3,MYOC,THY1,EGFL6
15_Member	GO Biological Processes	GO:0034113	heterotypic cell-cell adhesion	-2.78613	-0.680504	3/62	2651,3557,7070	GCNT2,IL1RN,THY1
15_Member	GO Biological Processes	GO:0031345	negative regulation of cell projection organization	-2.27583	-0.360376	4/186	2904,3675,6696,7070	GRIN2B,ITGA3,SPP1,THY1
15_Member	GO Biological Processes	GO:1901890	positive regulation of cell junction assembly	-2.15272	-0.30371	3/104	577,4653,7070	ADGRB3,MYOC,THY1
15_Member	GO Biological Processes	GO:0030155	regulation of cell adhesion	-2.13845	-0.29343	8/751	2651,3122,3557,3675,4653,7070,11151,25975	GCNT2,HLA-DRA,IL1RN,ITGA3,MYOC,THY1,CORO1A,EGFL6
15_Member	GO Biological Processes	GO:0007229	integrin-mediated signaling pathway	-2.09679	-0.26865	3/109	3675,5341,7070	ITGA3,PLEK,THY1
16_Summary	GO Biological Processes	GO:0032940	secretion by cell	-3.70465	-1.12026	11/795	283,2149,2255,3557,5341,6348,6696,8673,11151,57333,115827	ANG,F2R,FGF10,IL1RN,PLEK,CCL3,SPP1,VAMP8,CORO1A,RCN3,RAB3C
16_Member	GO Biological Processes	GO:0032940	secretion by cell	-3.70465	-1.12026	11/795	283,2149,2255,3557,5341,6348,6696,8673,11151,57333,115827	ANG,F2R,FGF10,IL1RN,PLEK,CCL3,SPP1,VAMP8,CORO1A,RCN3,RAB3C
16_Member	GO Biological Processes	GO:0009306	protein secretion	-2.63104	-0.584012	6/359	283,2149,3557,5341,57333,115827	ANG,F2R,IL1RN,PLEK,RCN3,RAB3C
16_Member	GO Biological Processes	GO:0035592	establishment of protein localization to extracellular region	-2.62504	-0.580115	6/360	283,2149,3557,5341,57333,115827	ANG,F2R,IL1RN,PLEK,RCN3,RAB3C
16_Member	GO Biological Processes	GO:0071692	protein localization to extracellular region	-2.57776	-0.543204	6/368	283,2149,3557,5341,57333,115827	ANG,F2R,IL1RN,PLEK,RCN3,RAB3C
16_Member	GO Biological Processes	GO:0140056	organelle localization by membrane tethering	-2.51724	-0.516183	3/77	5341,8673,115827	PLEK,VAMP8,RAB3C
16_Member	GO Biological Processes	GO:0140029	exocytic process	-2.50138	-0.513399	3/78	5341,8673,115827	PLEK,VAMP8,RAB3C
16_Member	GO Biological Processes	GO:0022406	membrane docking	-2.38196	-0.434361	3/86	5341,8673,115827	PLEK,VAMP8,RAB3C
17_Summary	GO Biological Processes	GO:0097553	calcium ion transmembrane import into cytosol	-3.70176	-1.12026	5/142	2149,2904,6348,7070,11151,4217,10525,23411,5996,6351,6362,10203,719,1149,1356,2395,4653,8673,3973	F2R,GRIN2B,CCL3,THY1,CORO1A,MAP3K5,HYOU1,SIRT1,RGS1,CCL4,CCL18,CALCRL,C3AR1,CIDEA,CP,FXN,MYOC,VAMP8,LHCGR
17_Member	GO Biological Processes	GO:0097553	calcium ion transmembrane import into cytosol	-3.70176	-1.12026	5/142	2149,2904,6348,7070,11151	F2R,GRIN2B,CCL3,THY1,CORO1A
17_Member	GO Biological Processes	GO:1901214	regulation of neuron death	-3.69422	-1.12026	7/319	2149,2904,4217,6348,10525,11151,23411	F2R,GRIN2B,MAP3K5,CCL3,HYOU1,CORO1A,SIRT1
17_Member	GO Biological Processes	GO:0060402	calcium ion transport into cytosol	-3.46218	-1.00977	5/160	2149,2904,6348,7070,11151	F2R,GRIN2B,CCL3,THY1,CORO1A
17_Member	GO Biological Processes	GO:0043547	positive regulation of GTPase activity	-3.38537	-0.954489	6/256	2149,5996,6348,6351,6362,7070	F2R,RGS1,CCL3,CCL4,CCL18,THY1
17_Member	GO Biological Processes	GO:0070997	neuron death	-3.37041	-0.953997	7/361	2149,2904,4217,6348,10525,11151,23411	F2R,GRIN2B,MAP3K5,CCL3,HYOU1,CORO1A,SIRT1
17_Member	GO Biological Processes	GO:0060401	cytosolic calcium ion transport	-3.20727	-0.889817	5/182	2149,2904,6348,7070,11151	F2R,GRIN2B,CCL3,THY1,CORO1A
17_Member	GO Biological Processes	GO:0051209	release of sequestered calcium ion into cytosol	-3.03214	-0.801574	4/115	2149,6348,7070,11151	F2R,CCL3,THY1,CORO1A
17_Member	GO Biological Processes	GO:0051283	negative regulation of sequestering of calcium ion	-3.01814	-0.800255	4/116	2149,6348,7070,11151	F2R,CCL3,THY1,CORO1A
17_Member	GO Biological Processes	GO:0051282	regulation of sequestering of calcium ion	-2.99053	-0.781925	4/118	2149,6348,7070,11151	F2R,CCL3,THY1,CORO1A
17_Member	GO Biological Processes	GO:0006816	calcium ion transport	-2.97266	-0.770121	7/422	2149,2904,6348,6351,7070,10203,11151	F2R,GRIN2B,CCL3,CCL4,THY1,CALCRL,CORO1A
17_Member	GO Biological Processes	GO:0051208	sequestering of calcium ion	-2.93684	-0.746209	4/122	2149,6348,7070,11151	F2R,CCL3,THY1,CORO1A
17_Member	GO Biological Processes	GO:0051928	positive regulation of calcium ion transport	-2.93684	-0.746209	4/122	2149,6348,6351,7070	F2R,CCL3,CCL4,THY1
17_Member	GO Biological Processes	GO:0007204	positive regulation of cytosolic calcium ion concentration	-2.88913	-0.721362	6/319	719,2149,2904,6348,7070,11151	C3AR1,F2R,GRIN2B,CCL3,THY1,CORO1A
17_Member	GO Biological Processes	GO:0051235	maintenance of location	-2.8345	-0.694209	6/327	1149,2149,6348,7070,11151,23411	CIDEA,F2R,CCL3,THY1,CORO1A,SIRT1
17_Member	GO Biological Processes	GO:0006875	cellular metal ion homeostasis	-2.80939	-0.689043	8/581	719,1356,2149,2395,2904,6348,7070,11151	C3AR1,CP,F2R,FXN,GRIN2B,CCL3,THY1,CORO1A
17_Member	GO Biological Processes	GO:0043087	regulation of GTPase activity	-2.69218	-0.63014	6/349	2149,5996,6348,6351,6362,7070	F2R,RGS1,CCL3,CCL4,CCL18,THY1
17_Member	GO Biological Processes	GO:0051480	regulation of cytosolic calcium ion concentration	-2.66135	-0.608919	6/354	719,2149,2904,6348,7070,11151	C3AR1,F2R,GRIN2B,CCL3,THY1,CORO1A
17_Member	GO Biological Processes	GO:0051924	regulation of calcium ion transport	-2.56122	-0.536782	5/255	2149,6348,6351,7070,11151	F2R,CCL3,CCL4,THY1,CORO1A
17_Member	GO Biological Processes	GO:0050801	ion homeostasis	-2.53558	-0.524944	9/791	719,1356,2149,2395,2904,4653,6348,7070,11151	C3AR1,CP,F2R,FXN,GRIN2B,MYOC,CCL3,THY1,CORO1A
17_Member	GO Biological Processes	GO:0030003	cellular cation homeostasis	-2.51298	-0.515057	8/649	719,1356,2149,2395,2904,6348,7070,11151	C3AR1,CP,F2R,FXN,GRIN2B,CCL3,THY1,CORO1A
17_Member	GO Biological Processes	GO:0051279	regulation of release of sequestered calcium ion into cytosol	-2.48574	-0.503243	3/79	2149,7070,11151	F2R,THY1,CORO1A
17_Member	GO Biological Processes	GO:0055065	metal ion homeostasis	-2.47682	-0.49794	8/658	719,1356,2149,2395,2904,6348,7070,11151	C3AR1,CP,F2R,FXN,GRIN2B,CCL3,THY1,CORO1A
17_Member	GO Biological Processes	GO:0006873	cellular ion homeostasis	-2.44522	-0.477124	8/666	719,1356,2149,2395,2904,6348,7070,11151	C3AR1,CP,F2R,FXN,GRIN2B,CCL3,THY1,CORO1A
17_Member	GO Biological Processes	GO:0043270	positive regulation of ion transport	-2.42146	-0.463679	5/275	2149,6348,6351,7070,8673	F2R,CCL3,CCL4,THY1,VAMP8
17_Member	GO Biological Processes	GO:0055080	cation homeostasis	-2.20966	-0.331636	8/730	719,1356,2149,2395,2904,6348,7070,11151	C3AR1,CP,F2R,FXN,GRIN2B,CCL3,THY1,CORO1A
17_Member	GO Biological Processes	GO:0070588	calcium ion transmembrane transport	-2.19244	-0.3243	5/312	2149,2904,6348,7070,11151	F2R,GRIN2B,CCL3,THY1,CORO1A
17_Member	GO Biological Processes	GO:0010522	regulation of calcium ion transport into cytosol	-2.17594	-0.314116	3/102	2149,7070,11151	F2R,THY1,CORO1A
17_Member	GO Biological Processes	GO:0098771	inorganic ion homeostasis	-2.16188	-0.306727	8/744	719,1356,2149,2395,2904,6348,7070,11151	C3AR1,CP,F2R,FXN,GRIN2B,CCL3,THY1,CORO1A
17_Member	GO Biological Processes	GO:0006874	cellular calcium ion homeostasis	-2.16112	-0.306727	6/449	719,2149,2904,6348,7070,11151	C3AR1,F2R,GRIN2B,CCL3,THY1,CORO1A
17_Member	Reactome Gene Sets	R-HSA-375276	Peptide ligand-binding receptors	-2.15849	-0.305452	4/201	719,2149,6348,6351	C3AR1,F2R,CCL3,CCL4
17_Member	GO Biological Processes	GO:0055074	calcium ion homeostasis	-2.10752	-0.273916	6/461	719,2149,2904,6348,7070,11151	C3AR1,F2R,GRIN2B,CCL3,THY1,CORO1A
17_Member	GO Biological Processes	GO:1901215	negative regulation of neuron death	-2.10718	-0.273916	4/208	2149,10525,11151,23411	F2R,HYOU1,CORO1A,SIRT1
17_Member	Reactome Gene Sets	R-HSA-500792	GPCR ligand binding	-2.08139	-0.257054	6/467	719,2149,3973,6348,6351,10203	C3AR1,F2R,LHCGR,CCL3,CCL4,CALCRL
17_Member	GO Biological Processes	GO:0043523	regulation of neuron apoptotic process	-2.07876	-0.256944	4/212	2149,6348,10525,11151	F2R,CCL3,HYOU1,CORO1A
17_Member	Reactome Gene Sets	R-HSA-373076	Class A/1 (Rhodopsin-like receptors)	-2.06616	-0.250236	5/335	719,2149,3973,6348,6351	C3AR1,F2R,LHCGR,CCL3,CCL4
17_Member	GO Biological Processes	GO:0051651	maintenance of location in cell	-2.06479	-0.250236	4/214	2149,6348,7070,11151	F2R,CCL3,THY1,CORO1A
18_Summary	GO Biological Processes	GO:0014068	positive regulation of phosphatidylinositol 3-kinase signaling	-3.65026	-1.10463	4/79	2149,4653,23411,118788	F2R,MYOC,SIRT1,PIK3AP1
18_Member	GO Biological Processes	GO:0014068	positive regulation of phosphatidylinositol 3-kinase signaling	-3.65026	-1.10463	4/79	2149,4653,23411,118788	F2R,MYOC,SIRT1,PIK3AP1
18_Member	GO Biological Processes	GO:0014066	regulation of phosphatidylinositol 3-kinase signaling	-3.08951	-0.82898	4/111	2149,4653,23411,118788	F2R,MYOC,SIRT1,PIK3AP1
18_Member	GO Biological Processes	GO:0014065	phosphatidylinositol 3-kinase signaling	-2.67275	-0.613222	4/144	2149,4653,23411,118788	F2R,MYOC,SIRT1,PIK3AP1
18_Member	GO Biological Processes	GO:0048015	phosphatidylinositol-mediated signaling	-2.34299	-0.410227	4/178	2149,4653,23411,118788	F2R,MYOC,SIRT1,PIK3AP1
18_Member	GO Biological Processes	GO:0048017	inositol lipid-mediated signaling	-2.30898	-0.387421	4/182	2149,4653,23411,118788	F2R,MYOC,SIRT1,PIK3AP1
19_Summary	GO Biological Processes	GO:0044283	small molecule biosynthetic process	-3.61297	-1.09092	9/555	2194,3973,5092,5341,10157,11001,23411,26002,79611,126,57380	FASN,LHCGR,PCBD1,PLEK,AASS,SLC27A2,SIRT1,MOXD1,ACSS3,ADH1C,MRS2
19_Member	GO Biological Processes	GO:0044283	small molecule biosynthetic process	-3.61297	-1.09092	9/555	2194,3973,5092,5341,10157,11001,23411,26002,79611	FASN,LHCGR,PCBD1,PLEK,AASS,SLC27A2,SIRT1,MOXD1,ACSS3
19_Member	GO Biological Processes	GO:1901617	organic hydroxy compound biosynthetic process	-3.56357	-1.0719	6/237	3973,5092,5341,11001,23411,26002	LHCGR,PCBD1,PLEK,SLC27A2,SIRT1,MOXD1
19_Member	GO Biological Processes	GO:1901615	organic hydroxy compound metabolic process	-3.02619	-0.800255	8/537	126,3973,5092,5341,11001,23411,26002,57380	ADH1C,LHCGR,PCBD1,PLEK,SLC27A2,SIRT1,MOXD1,MRS2
19_Member	GO Biological Processes	GO:0046173	polyol biosynthetic process	-2.78613	-0.680504	3/62	3973,5092,5341	LHCGR,PCBD1,PLEK
19_Member	GO Biological Processes	GO:0046165	alcohol biosynthetic process	-2.71727	-0.644145	4/140	3973,5092,5341,26002	LHCGR,PCBD1,PLEK,MOXD1
19_Member	GO Biological Processes	GO:0046394	carboxylic acid biosynthetic process	-2.17533	-0.314116	5/315	2194,5092,10157,11001,23411	FASN,PCBD1,AASS,SLC27A2,SIRT1
19_Member	GO Biological Processes	GO:0016053	organic acid biosynthetic process	-2.16403	-0.306924	5/317	2194,5092,10157,11001,23411	FASN,PCBD1,AASS,SLC27A2,SIRT1
19_Member	GO Biological Processes	GO:0019751	polyol metabolic process	-2.04365	-0.242663	3/114	3973,5092,5341	LHCGR,PCBD1,PLEK
20_Summary	GO Biological Processes	GO:0007178	transmembrane receptor protein serine/threonine kinase signaling pathway	-3.37759	-0.954489	7/360	1149,2255,2651,3675,23411,54829,55273,25878,11151,6696	CIDEA,FGF10,GCNT2,ITGA3,SIRT1,ASPN,TMEM100,MXRA5,CORO1A,SPP1
20_Member	GO Biological Processes	GO:0007178	transmembrane receptor protein serine/threonine kinase signaling pathway	-3.37759	-0.954489	7/360	1149,2255,2651,3675,23411,54829,55273	CIDEA,FGF10,GCNT2,ITGA3,SIRT1,ASPN,TMEM100
20_Member	GO Biological Processes	GO:0071559	response to transforming growth factor beta	-3.3498	-0.94572	6/260	1149,2651,3675,23411,25878,54829	CIDEA,GCNT2,ITGA3,SIRT1,MXRA5,ASPN
20_Member	GO Biological Processes	GO:0007179	transforming growth factor beta receptor signaling pathway	-3.00406	-0.792385	5/202	1149,2651,3675,23411,54829	CIDEA,GCNT2,ITGA3,SIRT1,ASPN
20_Member	GO Biological Processes	GO:0017015	regulation of transforming growth factor beta receptor signaling pathway	-2.84742	-0.698709	4/129	1149,3675,23411,54829	CIDEA,ITGA3,SIRT1,ASPN
20_Member	GO Biological Processes	GO:1903844	regulation of cellular response to transforming growth factor beta stimulus	-2.81073	-0.689043	4/132	1149,3675,23411,54829	CIDEA,ITGA3,SIRT1,ASPN
20_Member	GO Biological Processes	GO:0070848	response to growth factor	-2.80196	-0.684106	9/722	1149,2255,2651,3675,11151,23411,25878,54829,55273	CIDEA,FGF10,GCNT2,ITGA3,CORO1A,SIRT1,MXRA5,ASPN,TMEM100
20_Member	GO Biological Processes	GO:0071560	cellular response to transforming growth factor beta stimulus	-2.56855	-0.538063	5/254	1149,2651,3675,23411,54829	CIDEA,GCNT2,ITGA3,SIRT1,ASPN
20_Member	GO Biological Processes	GO:0090092	regulation of transmembrane receptor protein serine/threonine kinase signaling pathway	-2.53944	-0.524944	5/258	1149,2255,3675,23411,54829	CIDEA,FGF10,ITGA3,SIRT1,ASPN
20_Member	GO Biological Processes	GO:0030512	negative regulation of transforming growth factor beta receptor signaling pathway	-2.4551	-0.482281	3/81	1149,23411,54829	CIDEA,SIRT1,ASPN
20_Member	GO Biological Processes	GO:0071363	cellular response to growth factor stimulus	-2.34969	-0.415302	8/691	1149,2255,2651,3675,11151,23411,54829,55273	CIDEA,FGF10,GCNT2,ITGA3,CORO1A,SIRT1,ASPN,TMEM100
20_Member	GO Biological Processes	GO:0090287	regulation of cellular response to growth factor stimulus	-2.23315	-0.343549	5/305	1149,2255,3675,23411,54829	CIDEA,FGF10,ITGA3,SIRT1,ASPN
20_Member	GO Biological Processes	GO:1905954	positive regulation of lipid localization	-2.08595	-0.260347	3/110	1149,6696,23411	CIDEA,SPP1,SIRT1
