# Supplementary material for: Construction and Analysis of a Joint Diagnosis Model of Random Forest and Artificial Neural Network for Obesity
Source: Front Med (Lausanne). 2022 May 23;9:906001. doi: 10.3389/fmed.2022.906001 (PMC9168076; doi:10.3389/fmed.2022.906001)
Supplement: Supplement File 2 — Results of path and process enrichment analysis. [file Data_Sheet_2.XLSX]

id	logFC	AveExpr	t	P.Value	adj.P.Val	B
CRLS1	-1.01302549949644	3.43159255528472	-8.98957658552158	1.74935905289491e-13	2.80807115170691e-09	20.0944254775913
ANG	-1.81308657018173	4.33267255149722	-7.61377081980345	6.96550943577708e-11	5.59051787315468e-07	14.4586525796224
ADSSL1	-1.30718016738839	3.17947344336528	-7.08360500767388	6.88211363456107e-10	3.27868461978211e-06	12.2968509124351
F2R	1.26495086139783	2.72347484739722	6.66502489075094	4.12284686372665e-09	4.7271384183243e-06	10.6065557322362
SPTAN1	1.26044662144892	4.47826761066111	6.61518314956671	5.09513244740219e-09	4.76519373476257e-06	10.406634901578
HLF	-1.46807277768142	3.18106203300278	-6.5957549836973	5.53299533086102e-09	4.76519373476257e-06	10.3287954738395
STOX1	-1.30766122850217	3.13699450700556	-6.59122524380651	5.64033646651438e-09	4.76519373476257e-06	10.3106542900419
MPP1	1.22564376346904	4.027825347925	6.53798144847922	7.06798516549937e-09	5.40263323221885e-06	10.0976299832941
CDH11	1.39729089108158	3.71602414815417	6.46116794904413	9.78013116018407e-09	6.23247299564905e-06	9.79101855129813
CP	1.37046161930511	3.07883917519306	6.42226248540444	1.15248502680531e-08	6.85173690751071e-06	9.63605773248463
MAP3K5	-1.34609142260526	4.09679647074167	-6.35183383540235	1.55032361392033e-08	8.58130850022386e-06	9.35614065521719
EGFL6	1.39809351966069	4.79847253655556	6.28928521495182	2.0160472305478e-08	1.00045867310448e-05	9.10821889578382
LCP1	1.7595975308887	3.62199352616806	6.2813828798855	2.08397556524279e-08	1.00045867310448e-05	9.07694347054771
CALCRL	-1.41169802614721	3.87893990279028	-6.11079776385784	4.24991298033986e-08	1.61200334638708e-05	8.4045138439582
ALPK3	-1.17530638163514	2.81274797540139	-6.10696579765261	4.31822476293573e-08	1.61200334638708e-05	8.38947037210881
PEMT	1.23246252004706	3.94404123447778	6.00815674595114	6.50792431076434e-08	2.10064004957119e-05	8.00256072484344
CDKN2C	-1.1740612201144	3.63187478788472	-5.9869648931265	7.10455779651785e-08	2.23612474019028e-05	7.91983471152689
SIK2	-1.08530512548173	4.70264550123889	-5.95315326343358	8.17021315916425e-08	2.34189482699009e-05	7.78803810826168
RCN3	1.13499658985201	2.78456981458333	5.92687510251033	9.10613544900885e-08	2.39625715127033e-05	7.68577316605838
ACSS3	-1.27928053690542	3.81100320890417	-5.91360992939318	9.61803191407597e-08	2.49013948846367e-05	7.63420609626128
TXNRD1	1.20911569522539	4.55802392891111	5.85078447429208	1.24552889897336e-07	2.8457844017272e-05	7.39050000881118
ABCC1	1.23455488419272	3.95109476306806	5.84909725421527	1.25419085457507e-07	2.8457844017272e-05	7.38396717847705
PDLIM1	1.17183648240774	4.22319651033056	5.77780007658898	1.67994656055672e-07	3.32919780124155e-05	7.10850001097642
VCAN	1.16925678011269	4.56834843653889	5.74249401930483	1.94072397908003e-07	3.50028104631378e-05	6.97252683859685
CHI3L1	1.28996788933498	3.21966365420556	5.73493186492118	2.00156689026748e-07	3.55384330938352e-05	6.94344138789818
HIBADH	-1.12824977865495	4.33496692079028	-5.69148571888801	2.38933924779221e-07	4.08017804314473e-05	6.77660652237956
CCDC28A	-1.00044851106424	3.30726345968472	-5.58640186617694	3.6598874445274e-07	5.30077848514214e-05	6.37501600335902
GRIN2B	1.19757834041981	2.07472554093333	5.58279274339141	3.7136995467646e-07	5.32252724327369e-05	6.3612732989656
GPHN	-1.21985407633854	4.15925961541806	-5.53142502710756	4.56952313932759e-07	6.16386432205769e-05	6.16604708431385
ITGA3	1.81679363474071	1.3964599344625	5.51323426675423	4.91692527997482e-07	6.37671434240144e-05	6.09707994169268
ADH1C	-1.0504327001192	5.67534655055833	-5.4889371783539	5.42174944381708e-07	6.79921266188686e-05	6.00510098830097
CD163L1	1.1986546968308	3.67952147264861	5.46331912359321	6.0092290966944e-07	7.36336988245332e-05	5.90829593829042
MS4A14	1.05020601280789	3.48000631924861	5.41775392731568	7.21266865163742e-07	8.38969255044086e-05	5.73656494847308
P2RX6	1.34866165406641	2.50972875475139	5.40479171304757	7.59631892063492e-07	8.52700079119103e-05	5.68781831064926
SLC41A2	1.4130377510147	3.66190243848194	5.39728663090611	7.82754426554265e-07	8.60600962674593e-05	5.65961600947247
ODC1	1.28913007113947	3.8038700640125	5.35380805016961	9.30961720956831e-07	9.57935740051221e-05	5.4965526140811
MGP	1.26180472383839	4.49048750722222	5.34825131349515	9.51786482510192e-07	9.70509344214538e-05	5.47575199956314
ARPC5	1.0946421884322	4.73579636796667	5.30894019347717	1.11275467406264e-06	0.000104882974305409	5.32885777357545
CD14	1.68552756183684	4.43192915071944	5.27067585552489	1.29498633332068e-06	0.000116781576530694	5.18631799750217
CIDEA	-2.00387025242802	1.55328123415972	-5.26044250984047	1.34849238645256e-06	0.000120255554374092	5.14827252132139
RAP2A	1.32716347280124	3.89453686091111	5.19341917300604	1.75660431884499e-06	0.000145345425392267	4.89989163617922
BICC1	1.0180191111	4.37779877084167	5.10823775727962	2.45326878593903e-06	0.000187523193104254	4.58626885747248
FRMD4B	1.06401377106285	3.78339132021944	5.09155860095095	2.61839570400648e-06	0.000195612870724917	4.52513487294483
KLKB1	-1.42663916450124	3.27875965648056	-5.0870843017541	2.66451245017048e-06	0.000197100248157311	4.50875086682859
RNASE6	1.66242994401362	2.65473333228333	5.01795393613237	3.48669747487227e-06	0.000241243395976938	4.25645965350632
FAT1	1.07817723777988	5.29052148534722	5.01429808892694	3.53648643564254e-06	0.000242004957730591	4.24316264211091
SPP1	1.06852114695666	3.54890307476111	4.96923734698688	4.21028897644017e-06	0.000280429703941152	4.07964591941064
AZGP1	-1.04252420696966	3.51485524767778	-4.96509302040842	4.2782194075618e-06	0.000282608962675646	4.06464232460186
TMEM100	-1.04846779653421	3.03757468907361	-4.96018889190325	4.35998855087293e-06	0.000286830066469722	4.04689579590222
PCBD1	-1.06068664777059	3.33726136664167	-4.93951315885686	4.72184352202209e-06	0.000304812533371985	3.97216954346275
C3AR1	1.20980683529303	3.7192140033125	4.9332805703364	4.83656599233547e-06	0.000308081576622893	3.94967329521864
UCHL1	1.35415851151409	4.29377764575694	4.91649472200641	5.15925374330282e-06	0.000319754212693038	3.88915410762426
TLR1	1.05183395607183	2.90908205084444	4.90749730135443	5.34077922427675e-06	0.000327214458427826	3.85675644450993
MRS2	-1.26648155435619	4.07794289720417	-4.90536116374936	5.38478426182231e-06	0.000328547985939333	3.84906895702369
HYOU1	1.62304000444954	4.70804243822222	4.90026696877914	5.49116012379712e-06	0.000329866669102096	3.83074268356204
DNASE2B	1.27501121723793	2.83325961064028	4.89238154423127	5.65988061581088e-06	0.000336490383870357	3.80239341787731
MOXD1	1.02631771661533	2.48041613649861	4.88231020524833	5.88274765291753e-06	0.00034589694258107	3.76621809569025
PLEK	1.01467965982508	4.22607908218056	4.86140516709441	6.37304121160266e-06	0.000363107194252065	3.69124660509895
MAFB	1.01866058701161	3.8882059343875	4.86115954936361	6.37903244325208e-06	0.000363107194252065	3.69036669580346
AASS	-1.204518938763	4.01782907903194	-4.83721684493956	6.9902122032704e-06	0.000380375631099447	3.60469974732516
COX7C	-1.04311473959473	4.29483000571944	-4.82436896881302	7.34135943872493e-06	0.000392747798610455	3.55881721159129
LIN52	-1.0342528818322	3.26251571287222	-4.74930570074206	9.76394230371812e-06	0.000465076563380662	3.29198580605612
CETN3	-1.0369927404065	3.42448686470833	-4.73320897094041	1.03768986129159e-05	0.000476234053437682	3.23504466865166
RAI14	1.07379125365047	3.59107941156944	4.72257053190472	1.08024118910429e-05	0.000489831400211925	3.19746667306829
FILIP1L	1.22036109330681	3.25642403244722	4.69928954486181	1.17937326830809e-05	0.000514437491926128	3.11538476623303
LAMB2	1.05089073238375	4.38548513215417	4.67843691893916	1.27564504642164e-05	0.000538859323293689	3.04204438003457
FAP	1.29923001931919	2.88896225378611	4.64374686472924	1.45299579349267e-05	0.000593472989240315	2.9204171570677
DAPK2	-1.10439984859861	3.31840581244028	-4.62852622614923	1.53817817714553e-05	0.000615731573554614	2.86720334785276
IL1RN	1.04461820180929	3.73664138618889	4.59178818232123	1.76427983540498e-05	0.000686179678325504	2.73914619581437
NPL	1.0298897287144	2.73012596376528	4.57312870561044	1.89117441345796e-05	0.000721072011516083	2.67431561135297
SIRT1	-1.00569207265371	5.38192433410139	-4.53282827893829	2.19622453923983e-05	0.000802037454177825	2.5347853884553
CORO1A	1.0135453350627	3.33716632239583	4.51373767881705	2.35691562859871e-05	0.000842610460362282	2.46892501958079
FXN	1.00082841060588	4.24619735248056	4.51022747904218	2.38767912514867e-05	0.000849823177758016	2.45683188936895
CFHR1	1.08376756535232	3.86766343442222	4.50818212703772	2.40578398843739e-05	0.000854372667752144	2.44978775801569
CDH20	-1.05441460610712	2.6099526107	-4.4787993906953	2.68104861457079e-05	0.000933092314731475	2.34878983271515
ASPN	1.03633013132431	3.51145573389861	4.45869614023667	2.88673407990997e-05	0.000979658677604966	2.27990032075237
CCL18	1.32532337121656	3.39842959306528	4.44842753262226	2.99762071923656e-05	0.00100245432885803	2.2447789275511
INMT	1.28679718837879	2.87622434300972	4.44521678553494	3.03313197611659e-05	0.00100387287588914	2.23380663622614
BAI3	-1.03717398859845	2.60569277191389	-4.44078823343217	3.0827822155417e-05	0.00100783747706467	2.21867996793251
PLA2G7	1.32500410030929	3.09086059856944	4.39366943936704	3.66228127309609e-05	0.0011392817634833	2.05826378058611
CCL3	1.11991771957461	3.19035982852222	4.37457152522134	3.92607312654061e-05	0.00119025907219728	1.99352225264399
PIK3AP1	1.14465625011703	3.58841259364444	4.35989443866757	4.14121230261518e-05	0.00124020037092498	1.94387708347984
TSC22D3	-1.15572654564814	3.89358275560139	-4.34898442234167	4.30848239473671e-05	0.00127131910662341	1.90703620990412
FCER1G	1.04406011695851	3.47760486243889	4.31738064195674	4.83075930944897e-05	0.0013692753944143	1.80061825037839
LRRC59	1.21644213059381	3.03591162713889	4.31178675755858	4.92936996135954e-05	0.00138332598985565	1.78182918570768
HIST1H3I	1.06605740550387	3.28877909579861	4.29340142348588	5.26737445801817e-05	0.00145528218244592	1.72017563802871
MXRA5	1.31289583225217	3.70481251702917	4.26398532537731	5.85525362076142e-05	0.00157836139196508	1.62185302963464
CLIP1	1.08414060990697	2.39731178660417	4.26171649394445	5.90314026272406e-05	0.00158456868724493	1.61428605588798
FASN	-1.04620627154985	5.52149000057778	-4.25134354641461	6.12693623562319e-05	0.00162318308340608	1.57972067769351
MYOC	-1.16258758036501	3.20017528363056	-4.1788802007644	7.93523683108924e-05	0.00199962985263178	1.33965618767549
CPVL	1.76498781465697	2.25177573528333	4.17583451103692	8.02155142299129e-05	0.00200876666835969	1.32962037140078
LHCGR	1.03707024697802	2.70551809030833	4.15527519811248	8.62833528785301e-05	0.00210489419514615	1.2619914581958
RAB3C	1.01126328824799	2.38898839641389	4.14404887180658	8.97810105554072e-05	0.00216716508486526	1.22514849429935
CCL4	1.00620427711548	2.20440325196944	4.14178155926926	9.05038095395518e-05	0.0021780616952457	1.21771490732271
PHYH	-1.03626233607678	3.8923222304	-4.12716343857834	9.5300341592091e-05	0.00225961755278618	1.16984767598177
GCNT2	1.01469498159536	1.80198162665278	4.06529330366431	0.000118452897209142	0.00264084153611271	0.968405905233007
CAPG	1.30740447566037	3.80138236409722	4.05637225581139	0.000122208396116422	0.00269093165220961	0.939515394351686
FGF10	-1.0579945575339	3.15431459602083	-3.97736191272262	0.00016085903287746	0.00325612761128499	0.685381410795433
RGS1	1.09479591773158	3.99379951803056	3.96105962371345	0.000170180321436513	0.00337526633224864	0.633339018311296
GPRIN3	1.07849587991904	2.38745983004028	3.94785448641084	0.00017810856116662	0.00349938632049766	0.59128360936101
GZMK	1.0732373586726	2.25858636432361	3.91544499287045	0.000199096866952935	0.00381372662091709	0.488447980987886
RGL1	1.00261714526146	3.62486060992917	3.89395231603982	0.000214301497782054	0.00401912360180028	0.420552567947544
AUH	-1.02154995580851	2.83265286649028	-3.86158006215549	0.000239319617899589	0.00431977646417899	0.318745944666393
ZNF594	-1.00439512050062	3.10104467914722	-3.78326602562146	0.000311922869889772	0.00523743295760526	0.0747645708895339
THY1	1.00950495150944	3.93689066369861	3.77056998516747	0.000325518236978538	0.00538235577509935	0.0355225125284049
TMEM176A	1.01118269393499	3.3096596076	3.71864756771296	0.000387236600206918	0.00605840341766222	-0.124045832895158
RRBP1	1.06574450542291	4.25629053353333	3.58637855057	0.000598825698629668	0.00816323273225224	-0.523732392410267
VAMP8	1.09149509019629	4.34285689499444	3.57204475895802	0.000627444239412072	0.00844944205624378	-0.566447076856297
HLA-DRA	1.14602707496394	5.34933305791528	3.48326176129796	0.000835754746790142	0.0104077076768622	-0.828350239409896
SLC27A2	-1.03965221616796	1.84442800205972	-3.47650502415898	0.000854038383721799	0.0105732682312967	-0.84809180678719
CA3	-1.07219421569737	2.21493669404306	-3.45856959597061	0.000904424289408509	0.0110150369450572	-0.900362843312752
CYP4B1	-1.02815808337353	3.26568004167639	-3.154295412238	0.00232605285099615	0.0215203460312335	-1.75700121445197
CHSY3	1.07767165561053	4.17433755997222	3.1023806051544	0.00271809456674242	0.0239598319524158	-1.8972784342046
