# Supplementary material for: Construction and Analysis of a Joint Diagnosis Model of Random Forest and Artificial Neural Network for Obesity
Source: Front Med (Lausanne). 2022 May 23;9:906001. doi: 10.3389/fmed.2022.906001 (PMC9168076; doi:10.3389/fmed.2022.906001)
Supplement: Supplement File 3 — Results of random forest classifier. [file Data_Sheet_3.XLSX]

ID	GSM611561_con	GSM611571_con	GSM611576_con	GSM611579_con	GSM611585_con	GSM611589_con	GSM611963_con	GSM611964_con	GSM623766_con	GSM623761_con	GSM623768_con	GSM623769_con	GSM623781_con	GSM623782_con	GSM623770_con	GSM623771_con	GSM623762_con	GSM623786_con	GSM623789_con	GSM623792_con	GSM623772_con	GSM623796_con	GSM623773_con	GSM623774_con	GSM623797_con	GSM623798_con	GSM623763_con	GSM623803_con	GSM623806_con	GSM623775_con	GSM623776_con	GSM623816_con	GSM623778_con	GSM623765_con	GSM611389_treat	GSM611390_treat	GSM611398_treat	GSM611423_treat	GSM611424_treat	GSM611461_treat	GSM611462_treat	GSM611463_treat	GSM623779_treat	GSM623767_treat	GSM623780_treat	GSM623783_treat	GSM623784_treat	GSM623785_treat	GSM623787_treat
CRLS1	3.995835406	4.619088729	3.5571295963	3.309690481	5.1207797437	4.174020485	3.837970935	3.86871236	4.318154459	3.271761048	4.522195464	4.415234514	4.454487392	3.761423404	3.589496453	4.116979651	3.538680579	4.676292151	4.459858702	3.602872371	4.489835486	3.06340088	4.015959852	4.646695546	3.6995751527	4.195192518	3.045638534	4.342080698	3.9960179411	3.537699079	3.550005632	3.4544740034	3.60906949	3.99601794	3.411365261	2.752486538	2.27786867	3.292689536	2.9501366728	2.7687127727	2.9014940962	2.813439392	2.600280045	3.4309933692	2.53218744	3.216046013	3.052563261	3.45774164	2.566193856
ANG	3.585923024	5.471739183	3.7724369463	6.870856291	3.6554528052	3.390004804	7.346024885	3.71604107	5.859844209	3.551014962	6.517045905	6.978605808	6.561711651	5.559547416	6.860127804	5.390832861	4.071431205	5.042521688	6.357374431	5.500893407	6.360113215	3.869382213	6.185608492	5.739202502	4.4795667159	5.274056452	4.902342898	5.368126356	5.9195402303	4.14307722	5.370400763	5.8799579418	5.434315338	4.86057729	3.357381846	3.679820869	3.9371556	3.676386193	3.705225333	4.0220194004	3.7303373755	4.69313469	3.42750874	3.7009249019	2.318426101	2.302355228	3.300216073	2.963980147	3.8906742
ALPK3	3.221166748	4.298862196	4.4699792662	3.359777519	2.0858047292	3.121027883	2.971525611	2.38142678	4.692798177	2.119035153	4.430015022	3.705950561	5.652359249	2.958828344	3.981809443	3.012650024	4.223303575	3.955423386	4.984240551	2.605396845	3.418014338	2.774300788	3.912244833	3.459393463	3.6108192458	1.837627483	2.562738938	5.175153126	2.9590636735	2.724097796	1.776254711	2.9824299244	3.543180962	3.75695089	2.805022712	1.178641084	4.19203038	3.399017468	0.7054950577	2.4226418852	2.3958890819	2.39973075	2.134091555	2.1509779168	2.028231537	1.772403531	1.23207938	2.186104043	1.387029258
ADSSL1	2.733430605	4.507867031	2.4914984079	3.737072189	3.6438505908	4.36351508	3.368152022	2.68074608	4.495912821	2.866150525	4.304815593	4.509786131	4.965979962	3.463299632	4.170787456	3.608410223	3.68298528	4.398568999	3.84055933	3.83550732	4.427318416	3.270966802	3.366557049	3.353352438	5.3336612947	4.023165807	3.093490796	5.887330491	4.2445671485	3.836392268	3.356071484	4.1373789971	4.072556378	3.48701432	2.787519576	3.09178919	2.4785537	4.787644963	4.2398204942	2.7225238144	2.2201658665	3.432510882	2.413321864	2.870829384	1.328707346	1.693091357	1.475802192	1.749893091	2.664597686
ABCC1	2.462319477	5.777204568	2.8203092678	2.562627907	3.0247116184	3.991542953	4.907382309	2.96582898	3.483843712	4.591281767	0.773403481	2.893412334	2.509386546	3.549852003	2.452947456	3.324197462	3.658014264	3.611320706	2.699196935	3.917017414	2.504687942	3.789054223	2.494154679	3.803200902	3.1623415411	4.147932713	3.823378982	2.463079858	2.8340682581	3.779173219	3.569046688	3.6535487149	3.364794671	2.81955686	5.59361554	4.360536233	4.01554863	7.402462139	2.5819877779	2.633703736	4.7133335972	2.610986084	4.586970394	4.2448795396	5.553735155	4.598206144	5.609111211	4.273511582	4.449457363
HLF	2.925719339	3.249036406	5.0698432354	3.027373668	2.9963982066	3.027476354	6.63833852	3.05798778	4.381766842	2.178703885	4.883970969	4.551884205	6.084682325	4.48755658	4.949330837	1.631946307	3.772330368	3.730117263	4.295703248	3.410312312	4.089899486	2.396664065	4.615183114	4.266123684	3.710787803	3.149347034	3.389117307	5.974450616	5.4488663581	3.360902519	4.038559556	3.8945984285	3.215993111	4.59888779	3.391524525	3.300896945	3.28275658	3.017677551	3.7116791805	1.0939736419	3.0725203597	3.076380696	3.032423588	3.1213346451	1.736103777	2.394044829	1.016517061	2.006177453	3.227697171
AZGP1	3.295609953	3.310798836	0.7867415965	3.549557342	4.2754968492	2.989803753	2.99259399	3.64082402	4.371482543	4.014009623	4.724612074	4.507394683	5.526641588	3.780863469	5.185451054	4.87123815	4.105884887	4.600854218	4.656577558	3.38931241	4.257144059	2.833247941	5.106602317	4.49705678	4.580617663	3.872590973	3.737004936	5.194620491	5.1643660915	3.87240264	3.819715031	3.5335265598	4.273228666	4.89472339	3.266285535	3.721233548	2.87920409	5.822524783	3.2904990183	3.4707461658	2.1378110909	3.064748978	2.353976001	3.5954232764	2.200028378	2.218908602	2.735053774	3.479548194	1.677782044
TSC22D3	3.301975256	4.327894916	8.3583783931	3.981439544	4.9892253359	2.684219286	2.876553577	4.16778201	4.950833958	3.98215971	3.967781916	4.290259802	5.90213703	2.252865812	3.876278233	3.174477063	4.760825379	5.020501268	3.844001154	3.99609173	4.718304366	4.494703403	4.369229548	4.315494385	4.9718226501	5.674642683	5.057343934	6.509078383	5.1775420519	4.056216354	6.195849769	4.4220277828	4.502548379	3.95019942	3.722387297	3.883868702	2.39440226	4.55447873	4.3220882681	3.0195515949	4.7151401376	0.024278751	4.390395437	3.8440011544	3.07046504	1.509360085	0.343954122	4.33243151	3.78617182
F2R	2.705712514	3.907191909	3.0925045283	2.807281818	2.1741422763	2.389317892	3.064826167	2.83787033	1.170046598	2.969957023	0.580697812	0.123017586	2.678285889	1.420057341	1.434253455	1.88855203	2.399696761	2.767449548	1.433199858	3.077009483	2.081599522	1.840788921	2.066442577	1.777478702	1.189886655	1.321487925	2.04665576	-0.211039742	1.4828322021	1.637191259	2.54828874	2.3225256615	2.660172473	2.21392288	2.237485083	2.80108233	2.07306245	4.775898087	2.9323799105	2.8792510675	2.8523907479	2.856247855	2.278636195	3.0513046758	5.104922685	3.622054679	3.836917978	3.327159496	3.45416268
FXN	5.243431154	2.796604916	2.6655691634	3.601180606	4.0176424611	4.709865021	3.105342207	2.60939234	3.124253991	3.425904934	3.049787204	3.988822545	4.643322105	3.750167184	-0.262563112	4.440566636	3.037803214	4.268554102	3.343355127	4.66546275	3.727917841	5.552125727	4.295152081	3.342959417	5.3030101519	4.079252224	3.141575423	3.469338919	3.6890548526	4.608100651	3.1900086	4.0615526198	5.438938386	2.28794873	4.455222234	4.355610793	6.20398611	5.006262966	4.8055962005	4.6141496832	4.500498349	2.62741594	4.420654409	4.1611307384	5.810452919	4.03069034	5.336847409	5.007619764	3.717499865
PEMT	4.885232802	2.127540243	3.7043650766	3.614731142	3.5831597459	5.633075828	3.877450115	2.7884483	1.886841824	2.303350013	3.187920647	2.361228952	2.756056027	3.330575899	2.51142326	3.821208074	3.03349255	3.484938755	2.614544187	5.44217151	3.264106495	4.058280561	2.01929103	2.976255104	3.6153688648	3.627550447	3.544184519	2.267458484	2.4370470187	4.676581293	3.120328285	3.8119581284	3.314748271	2.3006333	5.113450357	3.608407093	4.95841803	4.434054481	4.1053290904	4.500097398	4.2206429605	3.664681014	4.887450083	3.7353483665	6.372320325	4.995697044	4.182656915	5.362561775	5.210777834
SPTAN1	0.905315964	4.076941035	4.8312860402	5.234215878	3.9984743049	4.028963487	3.307954687	4.05889669	4.205555672	5.690713361	3.831095456	3.36549219	2.68863919	2.980412183	3.857999257	2.869283849	4.555939595	4.099692731	1.684831069	4.264727528	3.577038028	5.044727025	3.274994868	3.190304158	4.5987349045	3.772112239	4.754044305	3.497639403	3.6183816547	4.045144355	3.931161977	4.5840165474	3.366949897	3.85140486	5.622412379	4.022775654	4.06720714	3.734637846	4.5491730218	5.2706046865	6.08051434	4.572906741	5.350549648	5.6804044943	5.542658009	5.639575852	4.803363204	4.016201776	5.66223128
[truncated: 23 more columns]
